# Supplementary material for: 2-Amino­anilinium 6-carb­oxy­picolinate monohydrate
Source: Acta Crystallogr Sect E Struct Rep Online. 2011 Jul 2;67(Pt 8):o1893. doi: 10.1107/S1600536811025050 (PMC3212287; doi:10.1107/S1600536811025050)
Supplement: Supplementary file 1 [file e-67-o1893-sup1.cif]

##############################################################################
#                                                                            #
# This CIF contains the data in a paper accepted for publication in          #
# Acta Crystallographica Section E. It conforms to the requirements of       #
# Notes for Authors for Acta Crystallographica Section E, and has been       #
# peer reviewed under the auspices of the IUCr Commission on Journals.       #
#                                                                            #
# Full details of the Crystallographic Information File format               #
# are given in the paper "The Crystallographic Information File (CIF):       #
# a New Standard Archive File for Crystallography" by S. R. Hall, F. H.      #
# Allen and I. D. Brown [Acta Cryst. (1991), A47, 655-685].                  #
#                                                                            #
# The current version of the core CIF dictionary is obtainable from          #
# ftp://ftp.iucr.org/pub/cif_core.dic.                                       #
#                                                                            #
# Software is freely available for graphical display of the structure(s)     #
# in this CIF. For information consult the CIF software page                 #
# http://www.iucr.org/resources/cif/software.                                #
#                                                                            #
# This file may be used for bona fide research purposes within the           #
# scientific community so long as proper attribution is given to the journal # 
# article from which it was obtained.                                        #
#                                                                            #
##############################################################################
data_I
_audit_creation_method     SHELXL-97
_chemical_name_systematic
;
2-Aminoanilinium 6-carboxypicolinate monohydrate
;
_chemical_name_common     ?
_chemical_formula_moiety     'C6 H9 N2 +, C7 H4 N O4 -, H2 O'
_chemical_formula_sum     'C13 H15 N3 O5'
_chemical_formula_iupac     'C6 H9 N2 +, C7 H4 N O4 -, H2 O'
_chemical_formula_weight     293.28
_chemical_melting_point     ?
_symmetry_cell_setting     monoclinic
_symmetry_space_group_name_H-M     'C c'
_symmetry_space_group_name_Hall     'C -2yc'
loop_
    _symmetry_equiv_pos_as_xyz
    'x, y, z'
    'x, -y, z+1/2'
    'x+1/2, y+1/2, z'
    'x+1/2, -y+1/2, z+1/2'
_cell_length_a     12.408(3)
_cell_length_b     13.932(3)
_cell_length_c     8.0951(16)
_cell_angle_alpha     90.00
_cell_angle_beta     102.41(3)
_cell_angle_gamma     90.00
_cell_volume     1366.6(5)
_cell_formula_units_Z     4
_cell_measurement_reflns_used     1555
_cell_measurement_theta_min     2.23
_cell_measurement_theta_max     27.43
_cell_measurement_temperature     298(2)
_exptl_crystal_description     'block'
_exptl_crystal_colour     'colorless'
_exptl_crystal_size_max     0.30
_exptl_crystal_size_mid     0.25
_exptl_crystal_size_min     0.15
_exptl_crystal_density_diffrn     1.425
_exptl_crystal_density_meas     ?
_exptl_crystal_density_method     'not measured'
_exptl_crystal_F_000     616
_exptl_absorpt_coefficient_mu     0.111
_exptl_absorpt_correction_type     multi-scan
_exptl_absorpt_process_details     '(CrystalClear; Rigaku, 2005)'
_exptl_absorpt_correction_T_min     0.910
_exptl_absorpt_correction_T_max     1.000
_exptl_special_details     ?
_diffrn_ambient_temperature     298(2)
_diffrn_radiation_type     MoK\a
_diffrn_radiation_wavelength     0.71073
_diffrn_radiation_source     'fine-focus sealed tube'
_diffrn_radiation_monochromator     graphite
_diffrn_measurement_device_type     'Rigaku Mercury2'
_diffrn_measurement_method     'CCD profile fitting'
_diffrn_detector_area_resol_mean     13.6612
_diffrn_reflns_number     7343
_diffrn_reflns_av_R_equivalents     0.0405
_diffrn_reflns_av_sigmaI/netI     0.0301
_diffrn_reflns_theta_min     2.23
_diffrn_reflns_theta_max     27.43
_diffrn_reflns_theta_full     27.43
_diffrn_measured_fraction_theta_max     0.997
_diffrn_measured_fraction_theta_full     0.997
_diffrn_reflns_limit_h_min     -16
_diffrn_reflns_limit_h_max     15
_diffrn_reflns_limit_k_min     -18
_diffrn_reflns_limit_k_max     18
_diffrn_reflns_limit_l_min     -10
_diffrn_reflns_limit_l_max     10
_diffrn_standards_number     ?
_diffrn_standards_interval_count     ?
_diffrn_standards_interval_time     ?
_diffrn_standards_decay_%     ?
_refine_special_details
;
 Refinement of F^2^ against ALL reflections.  The weighted R-factor wR and
 goodness of fit S are based on F^2^, conventional R-factors R are based
 on F, with F set to zero for negative F^2^. The threshold expression of
 F^2^ > 2sigma(F^2^) is used only for calculating R-factors(gt) etc. and is
 not relevant to the choice of reflections for refinement.  R-factors based
 on F^2^ are statistically about twice as large as those based on F, and R-
 factors based on ALL data will be even larger.
;
_reflns_number_total     1555
_reflns_number_gt     1393
_reflns_threshold_expression     I>2sigma(I)
_refine_ls_structure_factor_coef     Fsqd
_refine_ls_matrix_type     full
_refine_ls_R_factor_all     0.0461
_refine_ls_R_factor_gt     0.0402
_refine_ls_wR_factor_gt     0.1134
_refine_ls_wR_factor_ref     0.1172
_refine_ls_goodness_of_fit_ref     1.117
_refine_ls_restrained_S_all     1.116
_refine_ls_number_reflns     1555
_refine_ls_number_parameters     191
_refine_ls_number_restraints     2
_refine_ls_hydrogen_treatment     constr
_refine_ls_weighting_scheme     calc
_refine_ls_weighting_details
         'calc w=1/[\s^2^(Fo^2^)+(0.0734P)^2^+0.0000P] where P=(Fo^2^+2Fc^2^)/3'
_atom_sites_solution_hydrogens     geom
_atom_sites_solution_primary     direct
_atom_sites_solution_secondary     difmap
_refine_ls_shift/su_max     0.000
_refine_ls_shift/su_mean     0.000
_refine_diff_density_max     0.194
_refine_diff_density_min     -0.221
_refine_ls_extinction_method     none
_refine_ls_extinction_coef     ?
_refine_ls_abs_structure_Flack     ?
loop_
    _atom_type_symbol
    _atom_type_description
    _atom_type_scat_dispersion_real
    _atom_type_scat_dispersion_imag
    _atom_type_scat_source
    'C' 'C' 0.0033 0.0016
                         'International Tables Vol C Tables 4.2.6.8 and 6.1.1.4'
    'H' 'H' 0.0000 0.0000
                         'International Tables Vol C Tables 4.2.6.8 and 6.1.1.4'
    'N' 'N' 0.0061 0.0033
                         'International Tables Vol C Tables 4.2.6.8 and 6.1.1.4'
    'O' 'O' 0.0106 0.0060
                         'International Tables Vol C Tables 4.2.6.8 and 6.1.1.4'
_computing_data_collection     'CrystalClear (Rigaku, 2005)'
_computing_cell_refinement     'CrystalClear (Rigaku, 2005)'
_computing_data_reduction     'CrystalClear (Rigaku, 2005)'
_computing_structure_solution     'SHELXTL (Sheldrick, 2008)'
_computing_structure_refinement     'SHELXTL (Sheldrick, 2008)'
_computing_molecular_graphics     'SHELXTL (Sheldrick, 2008)'
_computing_publication_material     'SHELXTL (Sheldrick, 2008)'
loop_
    _atom_site_type_symbol
    _atom_site_label
    _atom_site_fract_x
    _atom_site_fract_y
    _atom_site_fract_z
    _atom_site_U_iso_or_equiv
    _atom_site_adp_type
    _atom_site_calc_flag
    _atom_site_refinement_flags
    _atom_site_occupancy
    _atom_site_symmetry_multiplicity
    _atom_site_disorder_assembly
    _atom_site_disorder_group
    O O1W 0.9144(2) 0.11509(17) 0.8457(3) 0.0468(6) Uani d . 1 1 . .
    H H1WA 0.9052 0.0737 0.9133 0.070 Uiso d R 1 1 . .
    H H1WB 0.8972 0.0905 0.7516 0.070 Uiso d R 1 1 . .
    O O1 0.75215(19) 0.17288(15) 0.4341(3) 0.0456(6) Uani d . 1 1 . .
    O O2 0.80493(18) 0.02830(16) 0.5392(3) 0.0412(5) Uani d . 1 1 . .
    N N3 0.56474(19) 0.10218(18) 0.2422(3) 0.0286(5) Uani d . 1 1 . .
    O O3 0.30560(19) 0.10298(17) -0.0480(3) 0.0436(6) Uani d . 1 1 . .
    O O4 0.41055(17) 0.22264(15) 0.0827(3) 0.0397(5) Uani d . 1 1 . .
    H H4 0.3599 0.2569 0.0337 0.060 Uiso d R 1 1 . .
    N N1 0.61623(19) 0.31257(19) 0.2363(3) 0.0296(5) Uani d . 1 1 . .
    H H1A 0.5582 0.3434 0.2587 0.044 Uiso calc R 1 1 . .
    H H1B 0.6772 0.3318 0.3080 0.044 Uiso calc R 1 1 . .
    H H1C 0.6076 0.2497 0.2476 0.044 Uiso calc R 1 1 . .
    C C8 0.6256(2) 0.33386(19) 0.0621(3) 0.0290(6) Uani d . 1 1 . .
    N N2 0.7964(2) 0.2434(2) 0.1010(4) 0.0452(7) Uani d . 1 1 . .
    H H2A 0.8342 0.2069 0.0413 0.054 Uiso d R 1 1 . .
    H H2B 0.7933 0.2178 0.2020 0.054 Uiso d R 1 1 . .
    C C1 0.7403(2) 0.0831(2) 0.4445(4) 0.0304(6) Uani d . 1 1 . .
    C C6 0.4728(2) 0.0640(2) 0.1448(4) 0.0293(6) Uani d . 1 1 . .
    C C7 0.3880(2) 0.1321(2) 0.0494(3) 0.0296(6) Uani d . 1 1 . .
    C C3 0.6225(3) -0.0586(2) 0.3262(4) 0.0371(7) Uani d . 1 1 . .
    H H3A 0.6748 -0.0990 0.3909 0.044 Uiso calc R 1 1 . .
    C C9 0.7137(2) 0.2968(2) 0.0015(4) 0.0336(6) Uani d . 1 1 . .
    C C5 0.4515(3) -0.0335(2) 0.1314(4) 0.0392(7) Uani d . 1 1 . .
    H H5A 0.3870 -0.0566 0.0623 0.047 Uiso calc R 1 1 . .
    C C13 0.5445(3) 0.3890(2) -0.0392(4) 0.0378(7) Uani d . 1 1 . .
    H H13A 0.4864 0.4131 0.0041 0.045 Uiso calc R 1 1 . .
    C C4 0.5287(3) -0.0961(2) 0.2238(5) 0.0427(8) Uani d . 1 1 . .
    H H4A 0.5173 -0.1621 0.2167 0.051 Uiso calc R 1 1 . .
    C C10 0.7174(3) 0.3179(3) -0.1655(5) 0.0471(8) Uani d . 1 1 . .
    H H10A 0.7756 0.2946 -0.2097 0.057 Uiso calc R 1 1 . .
    C C2 0.6380(2) 0.0403(2) 0.3314(4) 0.0289(6) Uani d . 1 1 . .
    C C12 0.5500(3) 0.4080(3) -0.2044(5) 0.0503(9) Uani d . 1 1 . .
    H H12A 0.4953 0.4444 -0.2731 0.060 Uiso calc R 1 1 . .
    C C11 0.6366(4) 0.3728(3) -0.2669(5) 0.0549(10) Uani d . 1 1 . .
    H H11A 0.6409 0.3859 -0.3779 0.066 Uiso calc R 1 1 . .
loop_
    _atom_site_aniso_label
    _atom_site_aniso_U_11
    _atom_site_aniso_U_22
    _atom_site_aniso_U_33
    _atom_site_aniso_U_12
    _atom_site_aniso_U_13
    _atom_site_aniso_U_23
    O1W 0.0461(14) 0.0470(14) 0.0444(13) -0.0005(11) 0.0035(10) 0.0032(10)
    O1 0.0368(12) 0.0319(12) 0.0563(14) -0.0070(10) -0.0164(10) 0.0073(11)
    O2 0.0311(11) 0.0399(12) 0.0452(12) 0.0016(9) -0.0085(9) 0.0071(10)
    N3 0.0222(10) 0.0302(13) 0.0312(11) -0.0011(9) 0.0014(9) 0.0013(10)
    O3 0.0307(12) 0.0408(13) 0.0504(14) 0.0011(9) -0.0108(10) -0.0029(10)
    O4 0.0296(11) 0.0318(10) 0.0500(13) 0.0023(8) -0.0086(9) 0.0000(10)
    N1 0.0244(11) 0.0326(12) 0.0292(12) 0.0008(9) -0.0003(9) -0.0013(10)
    C8 0.0278(14) 0.0293(13) 0.0286(14) -0.0010(11) 0.0035(10) -0.0011(11)
    N2 0.0343(14) 0.0463(16) 0.0553(18) 0.0115(12) 0.0103(13) -0.0012(14)
    C1 0.0246(13) 0.0325(14) 0.0321(14) -0.0003(11) 0.0015(10) 0.0035(12)
    C6 0.0217(12) 0.0314(14) 0.0331(14) -0.0010(11) 0.0020(10) -0.0005(12)
    C7 0.0228(13) 0.0366(14) 0.0272(13) -0.0010(11) 0.0008(10) -0.0015(12)
    C3 0.0298(16) 0.0312(15) 0.0480(18) 0.0007(12) 0.0033(13) 0.0080(13)
    C9 0.0298(14) 0.0314(15) 0.0395(16) -0.0014(12) 0.0072(12) -0.0035(12)
    C5 0.0291(16) 0.0372(15) 0.0461(18) -0.0059(13) -0.0032(13) -0.0018(14)
    C13 0.0357(15) 0.0397(16) 0.0369(17) 0.0079(13) 0.0054(12) 0.0033(13)
    C4 0.0363(16) 0.0275(15) 0.060(2) -0.0048(13) 0.0016(15) 0.0003(14)
    C10 0.049(2) 0.053(2) 0.045(2) 0.0026(16) 0.0206(16) -0.0055(16)
    C2 0.0228(13) 0.0303(14) 0.0320(13) -0.0012(11) 0.0026(11) 0.0021(12)
    C12 0.057(2) 0.053(2) 0.0387(18) 0.0148(18) 0.0064(15) 0.0112(16)
    C11 0.072(3) 0.061(2) 0.0357(19) 0.008(2) 0.0202(17) 0.0082(17)
_geom_special_details
;
 All esds (except the esd in the dihedral angle between two l.s. planes)
 are estimated using the full covariance matrix.  The cell esds are taken
 into account individually in the estimation of esds in distances, angles
 and torsion angles; correlations between esds in cell parameters are only
 used when they are defined by crystal symmetry.  An approximate (isotropic)
 treatment of cell esds is used for estimating esds involving l.s. planes.
;
loop_
    _geom_bond_atom_site_label_1
    _geom_bond_atom_site_label_2
    _geom_bond_site_symmetry_2
    _geom_bond_distance
    _geom_bond_publ_flag
    O1W H1WA . 0.8201 ?
    O1W H1WB . 0.8201 ?
    O1 C1 . 1.264(4) ?
    O2 C1 . 1.245(4) ?
    N3 C2 . 1.345(4) ?
    N3 C6 . 1.349(4) ?
    O3 C7 . 1.219(3) ?
    O4 C7 . 1.307(4) ?
    O4 H4 . 0.8201 ?
    N1 C8 . 1.470(4) ?
    N1 H1A . 0.8900 ?
    N1 H1B . 0.8900 ?
    N1 H1C . 0.8900 ?
    C8 C13 . 1.386(4) ?
    C8 C9 . 1.390(4) ?
    N2 C9 . 1.378(4) ?
    N2 H2A . 0.9002 ?
    N2 H2B . 0.8998 ?
    C1 C2 . 1.518(4) ?
    C6 C5 . 1.384(4) ?
    C6 C7 . 1.502(4) ?
    C3 C4 . 1.378(5) ?
    C3 C2 . 1.391(4) ?
    C3 H3A . 0.9300 ?
    C9 C10 . 1.394(5) ?
    C5 C4 . 1.390(5) ?
    C5 H5A . 0.9300 ?
    C13 C12 . 1.379(5) ?
    C13 H13A . 0.9300 ?
    C4 H4A . 0.9300 ?
    C10 C11 . 1.382(6) ?
    C10 H10A . 0.9300 ?
    C12 C11 . 1.373(6) ?
    C12 H12A . 0.9300 ?
    C11 H11A . 0.9300 ?
loop_
    _geom_angle_atom_site_label_1
    _geom_angle_atom_site_label_2
    _geom_angle_atom_site_label_3
    _geom_angle_site_symmetry_1
    _geom_angle_site_symmetry_3
    _geom_angle
    _geom_angle_publ_flag
    H1WA O1W H1WB . . 106.3 ?
    C2 N3 C6 . . 116.7(2) ?
    C7 O4 H4 . . 110.7 ?
    C8 N1 H1A . . 109.5 ?
    C8 N1 H1B . . 109.5 ?
    H1A N1 H1B . . 109.5 ?
    C8 N1 H1C . . 109.5 ?
    H1A N1 H1C . . 109.5 ?
    H1B N1 H1C . . 109.5 ?
    C13 C8 C9 . . 121.6(3) ?
    C13 C8 N1 . . 118.8(3) ?
    C9 C8 N1 . . 119.6(2) ?
    C9 N2 H2A . . 113.6 ?
    C9 N2 H2B . . 125.0 ?
    H2A N2 H2B . . 113.1 ?
    O2 C1 O1 . . 125.4(3) ?
    O2 C1 C2 . . 118.4(3) ?
    O1 C1 C2 . . 116.3(2) ?
    N3 C6 C5 . . 123.8(3) ?
    N3 C6 C7 . . 117.6(2) ?
    C5 C6 C7 . . 118.6(3) ?
    O3 C7 O4 . . 124.6(3) ?
    O3 C7 C6 . . 121.3(3) ?
    O4 C7 C6 . . 114.1(2) ?
    C4 C3 C2 . . 119.1(3) ?
    C4 C3 H3A . . 120.4 ?
    C2 C3 H3A . . 120.4 ?
    N2 C9 C8 . . 122.5(3) ?
    N2 C9 C10 . . 120.3(3) ?
    C8 C9 C10 . . 117.1(3) ?
    C6 C5 C4 . . 118.4(3) ?
    C6 C5 H5A . . 120.8 ?
    C4 C5 H5A . . 120.8 ?
    C12 C13 C8 . . 119.9(3) ?
    C12 C13 H13A . . 120.0 ?
    C8 C13 H13A . . 120.0 ?
    C3 C4 C5 . . 118.8(3) ?
    C3 C4 H4A . . 120.6 ?
    C5 C4 H4A . . 120.6 ?
    C11 C10 C9 . . 121.4(3) ?
    C11 C10 H10A . . 119.3 ?
    C9 C10 H10A . . 119.3 ?
    N3 C2 C3 . . 123.1(3) ?
    N3 C2 C1 . . 116.9(2) ?
    C3 C2 C1 . . 120.0(3) ?
    C11 C12 C13 . . 119.6(3) ?
    C11 C12 H12A . . 120.2 ?
    C13 C12 H12A . . 120.2 ?
    C12 C11 C10 . . 120.3(3) ?
    C12 C11 H11A . . 119.8 ?
    C10 C11 H11A . . 119.8 ?
loop_
    _geom_torsion_atom_site_label_1
    _geom_torsion_atom_site_label_2
    _geom_torsion_atom_site_label_3
    _geom_torsion_atom_site_label_4
    _geom_torsion_site_symmetry_1
    _geom_torsion_site_symmetry_2
    _geom_torsion_site_symmetry_3
    _geom_torsion_site_symmetry_4
    _geom_torsion
    _geom_torsion_publ_flag
    C2 N3 C6 C5 . . . . -0.6(4) ?
    C2 N3 C6 C7 . . . . 177.7(3) ?
    N3 C6 C7 O3 . . . . 176.1(3) ?
    C5 C6 C7 O3 . . . . -5.4(4) ?
    N3 C6 C7 O4 . . . . -4.8(4) ?
    C5 C6 C7 O4 . . . . 173.7(3) ?
    C13 C8 C9 N2 . . . . 178.7(3) ?
    N1 C8 C9 N2 . . . . -2.8(4) ?
    C13 C8 C9 C10 . . . . 0.4(4) ?
    N1 C8 C9 C10 . . . . 178.9(3) ?
    N3 C6 C5 C4 . . . . 0.2(5) ?
    C7 C6 C5 C4 . . . . -178.1(3) ?
    C9 C8 C13 C12 . . . . 0.2(5) ?
    N1 C8 C13 C12 . . . . -178.4(3) ?
    C2 C3 C4 C5 . . . . -1.2(5) ?
    C6 C5 C4 C3 . . . . 0.7(5) ?
    N2 C9 C10 C11 . . . . -178.8(4) ?
    C8 C9 C10 C11 . . . . -0.5(5) ?
    C6 N3 C2 C3 . . . . 0.1(4) ?
    C6 N3 C2 C1 . . . . -178.6(3) ?
    C4 C3 C2 N3 . . . . 0.8(5) ?
    C4 C3 C2 C1 . . . . 179.4(3) ?
    O2 C1 C2 N3 . . . . 174.0(3) ?
    O1 C1 C2 N3 . . . . -5.8(4) ?
    O2 C1 C2 C3 . . . . -4.7(4) ?
    O1 C1 C2 C3 . . . . 175.5(3) ?
    C8 C13 C12 C11 . . . . -0.6(6) ?
    C13 C12 C11 C10 . . . . 0.6(6) ?
    C9 C10 C11 C12 . . . . 0.0(7) ?
loop_
    _geom_hbond_atom_site_label_D
    _geom_hbond_atom_site_label_H
    _geom_hbond_atom_site_label_A
    _geom_hbond_site_symmetry_A
    _geom_hbond_distance_DH
    _geom_hbond_distance_HA
    _geom_hbond_distance_DA
    _geom_hbond_angle_DHA
    N1 H1A O1W 4_454 0.89 2.13 3.004(4) 166
    N1 H1B O3 4_555 0.89 1.98 2.862(3) 170
    N1 H1C N3 . 0.89 2.12 3.003(4) 171
    N2 H2A O1W 1_554 0.90 2.41 3.303(4) 172
    N2 H2B O1 . 0.90 2.14 3.029(4) 168
    O1W H1WA O2 2_555 0.82 2.27 3.034(3) 155
    O1W H1WB O2 . 0.82 2.04 2.831(3) 161
    O4 H4 O1 4_454 0.82 1.71 2.532(3) 179
_iucr_refine_instructions_details
;
TITL 1 in Cc
CELL 0.71073  12.4078  13.9315   8.0951  90.000 102.409  90.000
ZERR   4.00   0.0025   0.0028   0.0016   0.000   0.030   0.000
LATT -7
SYMM X, -Y, 0.5+Z
SFAC C H N O
UNIT 52 60 12 20
L.S. 9
BOND $H
FMAP 2
PLAN 20
ACTA
HTAB
MPLA C8 C9 C10 C11 C12 C13
MPLA C2 C3 C4 C5 C6 N1
MPLA O3 C7 O4
MPLA C2 C3 C4 C5 C6 N1
MPLA O1 C1 O2
MERG 3
CONF
EQIV $1 x, -y, z+1/2
EQIV $2 x-1/2, -y+1/2, z-1/2
EQIV $3 x-1/2, -y+1/2, z-1/2
EQIV $4 x+1/2, -y+1/2, z+1/2
HTAB O1W O2_$1
HTAB O4 O1_$2
HTAB N1 O1W_$3
HTAB N1 O3_$4
HTAB O1W O2
HTAB N1 N3
HTAB N2 O1
WGHT    0.073400
FVAR       0.88422
O1W   4    0.914398    0.115090    0.845690    11.00000    0.04612    0.04702 =
         0.04445    0.00316    0.00346   -0.00052
AFIX   3
H1WA  2    0.905247    0.073668    0.913347    11.00000   -1.50000
H1WB  2    0.897227    0.090534    0.751626    11.00000   -1.50000
AFIX   0
O1    4    0.752155    0.172876    0.434105    11.00000    0.03681    0.03193 =
         0.05628    0.00726   -0.01638   -0.00698
O2    4    0.804929    0.028304    0.539230    11.00000    0.03110    0.03986 =
         0.04524    0.00714   -0.00848    0.00155
N3    3    0.564737    0.102185    0.242246    11.00000    0.02225    0.03023 =
         0.03125    0.00126    0.00138   -0.00106
O3    4    0.305597    0.102976   -0.047951    11.00000    0.03069    0.04081 =
         0.05044   -0.00287   -0.01076    0.00108
O4    4    0.410554    0.222636    0.082720    11.00000    0.02959    0.03181 =
         0.04995    0.00004   -0.00856    0.00231
AFIX   3
H4    2    0.359902    0.256870    0.033747    11.00000   -1.50000
AFIX   0
N1    3    0.616226    0.312572    0.236281    11.00000    0.02437    0.03260 =
         0.02920   -0.00126   -0.00027    0.00076
AFIX 137
H1A   2    0.558175    0.343358    0.258740    11.00000   -1.50000
H1B   2    0.677184    0.331810    0.307980    11.00000   -1.50000
H1C   2    0.607625    0.249663    0.247592    11.00000   -1.50000
AFIX   0
C8    1    0.625632    0.333857    0.062081    11.00000    0.02783    0.02926 =
         0.02861   -0.00108    0.00350   -0.00098
N2    3    0.796393    0.243415    0.101009    11.00000    0.03431    0.04630 =
         0.05529   -0.00121    0.01034    0.01146
AFIX   3
H2A   2    0.834184    0.206852    0.041297    11.00000   -1.20000
H2B   2    0.793307    0.217830    0.201953    11.00000   -1.20000
AFIX   0
C1    1    0.740281    0.083092    0.444495    11.00000    0.02457    0.03253 =
         0.03207    0.00350    0.00146   -0.00027
C6    1    0.472801    0.064024    0.144827    11.00000    0.02169    0.03143 =
         0.03305   -0.00049    0.00203   -0.00096
C7    1    0.388002    0.132142    0.049407    11.00000    0.02285    0.03658 =
         0.02720   -0.00146    0.00077   -0.00097
C3    1    0.622537   -0.058639    0.326202    11.00000    0.02976    0.03123 =
         0.04795    0.00799    0.00333    0.00069
AFIX  43
H3A   2    0.674808   -0.098969    0.390940    11.00000   -1.20000
AFIX   0
C9    1    0.713711    0.296810    0.001516    11.00000    0.02977    0.03139 =
         0.03945   -0.00351    0.00724   -0.00137
C5    1    0.451458   -0.033488    0.131439    11.00000    0.02910    0.03716 =
         0.04615   -0.00185   -0.00325   -0.00591
AFIX  43
H5A   2    0.386955   -0.056561    0.062253    11.00000   -1.20000
AFIX   0
C13   1    0.544481    0.388984   -0.039243    11.00000    0.03566    0.03970 =
         0.03688    0.00327    0.00544    0.00788
AFIX  43
H13A  2    0.486393    0.413144    0.004141    11.00000   -1.20000
AFIX   0
C4    1    0.528706   -0.096111    0.223840    11.00000    0.03633    0.02752 =
         0.06027    0.00026    0.00161   -0.00483
AFIX  43
H4A   2    0.517303   -0.162097    0.216743    11.00000   -1.20000
AFIX   0
C10   1    0.717436    0.317947   -0.165533    11.00000    0.04879    0.05261 =
         0.04479   -0.00548    0.02064    0.00256
AFIX  43
H10A  2    0.775590    0.294633   -0.209707    11.00000   -1.20000
AFIX   0
C2    1    0.638005    0.040269    0.331390    11.00000    0.02285    0.03029 =
         0.03204    0.00214    0.00256   -0.00120
C12   1    0.549956    0.407969   -0.204421    11.00000    0.05740    0.05322 =
         0.03867    0.01116    0.00643    0.01485
AFIX  43
H12A  2    0.495278    0.444394   -0.273119    11.00000   -1.20000
AFIX   0
C11   1    0.636567    0.372797   -0.266855    11.00000    0.07163    0.06140 =
         0.03566    0.00816    0.02023    0.00842
AFIX  43
H11A  2    0.640852    0.385943   -0.377896    11.00000   -1.20000
HKLF 4
REM  1 in Cc
REM R1 =  0.0402 for   1393 Fo > 4sig(Fo)  and  0.0461 for all   1555 data
REM    191 parameters refined using      2 restraints
END
WGHT      0.0734      0.0000
REM Highest difference peak  0.194,  deepest hole -0.221,  1-sigma level  0.067
Q1    1   0.6726  0.3347 -0.2576  11.00000  0.05    0.19
Q2    1   0.5818  0.3787 -0.4524  11.00000  0.05    0.19
Q3    1   0.5268  0.3431 -0.4627  11.00000  0.05    0.19
Q4    1   0.5804  0.4970  0.0077  11.00000  0.05    0.18
Q5    1   0.9558  0.1839  0.0368  11.00000  0.05    0.18
Q6    1   0.5252  0.4245 -0.4414  11.00000  0.05    0.18
Q7    1   0.6362  0.4701 -0.5575  11.00000  0.05    0.18
Q8    1   0.5974  0.4517 -0.4509  11.00000  0.05    0.17
Q9    1   0.5798  0.3876 -0.5599  11.00000  0.05    0.17
Q10   1   0.6447  0.4107  0.4163  11.00000  0.05    0.17
Q11   1   0.5800  0.3613 -0.5473  11.00000  0.05    0.17
Q12   1   0.4954  0.4825 -0.2637  11.00000  0.05    0.17
Q13   1   0.5796  0.4534  0.3536  11.00000  0.05    0.17
Q14   1   1.0055  0.1194  0.9370  11.00000  0.05    0.17
Q15   1   0.4981  0.5005  0.0548  11.00000  0.05    0.16
Q16   1   1.0269  0.0499  0.9439  11.00000  0.05    0.16
Q17   1   0.7238  0.4544 -0.2849  11.00000  0.05    0.16
Q18   1   0.5872  0.3645 -0.2468  11.00000  0.05    0.16
Q19   1   0.5803  0.5090 -0.3591  11.00000  0.05    0.16
Q20   1   0.4669  0.3661 -0.3566  11.00000  0.05    0.16
;
data_global
_journal_date_recd_electronic     2011-06-25
_journal_date_accepted     2011-06-25
_journal_name_full     'Acta Crystallographica, Section E'
_journal_year     2011
_journal_volume     67
_journal_issue      8
_journal_page_first     o1893
_journal_page_last     o1893
_journal_paper_category     QO
_journal_coeditor_code     XU5250
_publ_contact_author_name     'Yu-Tang Wang'
_publ_contact_author_address
;
College of Food Science and Engineering, Northwest A & F University,
Yang Ling 712100, People's Republic of China
;
_publ_contact_author_email     wyt991023@gmail.com
_publ_contact_author_fax     '862987091917'
_publ_contact_author_phone     '862987091917'
_publ_section_title
;
2-Aminoanilinium 6-carboxypicolinate monohydrate
;
loop_
    _publ_author_name
    _publ_author_address
    'Yu-Tang Wang'
;
College of Food Science and Engineering,
Northwest A & F University,
Yang Ling 712100,
People's Republic of China
;
    'De-Jiang Gao'
;
College of Chemistry,
Jilin University,
Changchun 130012,
People's Republic of China
;
