# Supplementary material for: 2-Amino­anilinium 6-carb­oxy­picolinate monohydrate
Source: Acta Crystallogr Sect E Struct Rep Online. 2011 Jul 2;67(Pt 8):o1893. doi: 10.1107/S1600536811025050 (PMC3212287; doi:10.1107/S1600536811025050)
Supplement: Supplementary file 2 [file e-67-o1893-Isup2.hkl]

# 
# h,k,l, Fc-squared, Fo-squared, sigma(Fo-squared) and status flag 
# 
data_I
_shelx_title ' 1 in Cc' 
_shelx_refln_list_code          4 
_shelx_F_calc_maximum      114.50 
_exptl_crystal_F_000       616.00 
_reflns_d_resolution_high  0.7713 
 
loop_ 
 _symmetry_equiv_pos_as_xyz 
 'x, y, z' 
 'x, -y, z+1/2' 
 'x+1/2, y+1/2, z' 
 'x+1/2, -y+1/2, z+1/2' 
 
_cell_length_a    12.4078 
_cell_length_b    13.9315 
_cell_length_c     8.0951 
_cell_angle_alpha  90.000 
_cell_angle_beta  102.409 
_cell_angle_gamma  90.000 
 
_shelx_F_squared_multiplier     1.000 
 
loop_ 
 _refln_index_h 
 _refln_index_k 
 _refln_index_l 
 _refln_F_squared_calc 
 _refln_F_squared_meas 
 _refln_F_squared_sigma 
 _refln_observed_status 
   2   0   0     1086.80     1032.22      8.12 o 
   4   0   0      799.95      776.42      7.43 o 
   6   0   0     3858.71     3738.16     55.83 o 
   8   0   0      992.13      918.44     22.13 o 
  10   0   0     1255.21     1236.04     26.74 o 
  12   0   0     1639.44     1585.00     21.96 o 
  14   0   0       90.38       77.84     14.65 o 
   1   1   0     1276.95       13.75      5.82 o 
   3   1   0     1601.47     1630.55     12.90 o 
   5   1   0        1.45        0.75      1.45 o 
   7   1   0      749.39      753.09      9.23 o 
   9   1   0       16.74       14.44      4.40 o 
  11   1   0      336.72      309.65      8.53 o 
  13   1   0       15.53       16.92      4.15 o 
  15   1   0       16.42       11.25      6.30 o 
   0   2   0       20.93       20.50      5.03 o 
   2   2   0     4601.95     4198.47     32.34 o 
   4   2   0      453.65      484.77      4.75 o 
   6   2   0     1606.60     1763.02     10.96 o 
   8   2   0      183.32      185.93      5.94 o 
  10   2   0      377.05      392.48     11.82 o 
  12   2   0      104.13      108.75      8.63 o 
  14   2   0       48.96       48.78      7.47 o 
   3   3   0     1360.86     1255.74     19.14 o 
   5   3   0     3947.13     4184.04     60.19 o 
   7   3   0      274.46      299.79      7.15 o 
   9   3   0      196.72      199.46      6.15 o 
  11   3   0     1505.07     1573.51     28.21 o 
  13   3   0      160.90      159.96      9.25 o 
  15   3   0        6.89       17.06      5.65 o 
   0   4   0     6280.36     5908.93    103.19 o 
   2   4   0     3812.79     3587.23     23.79 o 
   4   4   0      384.30      437.53      4.89 o 
   6   4   0     1905.51     2046.96     64.90 o 
   8   4   0      267.50      257.23      8.56 o 
  10   4   0      192.72      195.00      8.13 o 
  12   4   0       40.74       38.53      5.25 o 
  14   4   0       86.72       79.64      9.23 o 
   1   5   0      236.51      216.23      3.41 o 
   3   5   0     4921.60     4921.97     57.91 o 
   5   5   0     3016.52     2922.24     37.48 o 
   7   5   0     1095.01     1085.25     19.70 o 
   9   5   0      517.34      519.96     11.45 o 
  11   5   0       33.31       31.28      6.38 o 
  13   5   0      100.45      101.79      8.92 o 
  15   5   0       52.16       50.88      9.47 o 
   0   6   0     2318.17     2222.51     50.89 o 
   2   6   0     2427.14     2469.52     35.69 o 
   4   6   0      912.81      947.54     14.53 o 
   6   6   0      136.41      183.60      9.35 o 
   8   6   0      906.35      897.03     18.38 o 
  10   6   0       21.26       21.12      4.55 o 
  12   6   0      131.37      113.30     11.58 o 
  14   6   0        0.66        5.34      4.75 o 
   1   7   0     1003.89     1108.30     11.75 o 
   3   7   0        5.93        6.62      3.13 o 
   5   7   0      442.70      434.21     30.11 o 
   7   7   0      112.72       99.97     11.87 o 
   9   7   0      292.86      271.74     11.59 o 
  11   7   0        1.67        8.49      3.77 o 
  13   7   0       19.50       26.41      5.86 o 
   0   8   0       94.67      135.92      6.23 o 
   2   8   0     1989.83     2198.87     28.98 o 
   4   8   0      690.66      730.02     12.93 o 
   6   8   0      151.37      139.62      5.51 o 
   8   8   0     1791.55     1796.15     24.94 o 
  10   8   0      123.88      121.75      9.42 o 
  12   8   0       26.44       25.67      4.71 o 
  14   8   0       56.19       64.81     11.79 o 
   1   9   0      319.58      366.13      8.99 o 
   3   9   0      318.33      326.42      9.12 o 
   5   9   0       44.28       41.55      4.89 o 
   7   9   0      184.91      180.76      8.06 o 
   9   9   0       10.33        6.89      3.53 o 
  11   9   0      100.11       78.54     10.76 o 
  13   9   0        3.46        1.65      4.02 o 
   0  10   0      443.12      464.80     27.01 o 
   2  10   0       56.58       70.73      7.26 o 
   4  10   0      412.18      414.38     11.14 o 
   6  10   0     1081.79     1140.59     16.01 o 
   8  10   0      275.56      292.85      8.19 o 
  10  10   0       48.22       58.09      7.14 o 
  12  10   0       11.11       14.43      6.30 o 
   1  11   0      306.31      315.27     10.99 o 
   3  11   0       71.43       78.85      6.74 o 
   5  11   0     1078.26     1119.66     14.46 o 
   7  11   0       79.33       76.88      7.71 o 
   9  11   0       92.39      100.46      8.51 o 
  11  11   0      110.64      111.54     14.17 o 
   0  12   0       15.04       15.60      5.86 o 
   2  12   0      173.34      169.81      7.55 o 
   4  12   0      615.05      633.06     17.98 o 
   6  12   0       12.76        8.77      4.00 o 
   8  12   0       39.26       37.02      6.88 o 
  10  12   0       34.82       28.05      7.30 o 
   1  13   0       67.08       73.34      5.97 o 
   3  13   0      195.94      186.19      8.49 o 
   5  13   0       32.54       26.62      5.75 o 
   7  13   0       32.23       28.90      4.80 o 
   9  13   0       68.28       70.58     11.96 o 
   0  14   0      655.91      649.34     29.71 o 
   2  14   0       67.53       54.00      5.68 o 
   4  14   0      252.03      249.97      9.12 o 
   6  14   0       61.55       57.29      6.98 o 
   8  14   0      105.54      114.71     13.44 o 
   1  15   0       89.28       80.12      8.09 o 
   3  15   0       21.45       24.06      5.60 o 
   5  15   0       26.63       21.81      5.43 o 
   7  15   0       24.90       31.14      8.09 o 
   0  16   0       26.41       28.01      6.68 o 
   2  16   0       14.05        5.25      3.23 o 
   4  16   0       59.23       58.32      8.38 o 
   6  16   0       11.92       11.56      5.83 o 
   1  17   0        8.75       10.10      3.88 o 
   3  17   0        4.87       12.22      4.09 o 
   5  17   0        9.81        8.15      4.52 o 
   0  18   0       12.20       12.29      6.75 o 
 -15   1   1       75.77       86.06      9.14 o 
 -13   1   1      541.12      602.97     11.24 o 
 -11   1   1       16.03       12.55      3.79 o 
  -9   1   1      213.59      210.38      4.72 o 
  -7   1   1      638.49      668.36     10.69 o 
  -5   1   1     3571.85     3347.70     21.65 o 
  -3   1   1     2733.70     2682.44     16.77 o 
  -1   1   1     5165.48     2685.10     45.58 o 
   1   1   1     3071.05     2811.55     17.08 o 
   3   1   1       54.00       47.07      4.28 o 
   5   1   1     4135.93     4267.65     30.72 o 
   7   1   1      298.66      282.57      6.50 o 
   9   1   1      123.77      113.83      7.47 o 
  11   1   1      266.92      284.42     10.53 o 
  13   1   1      206.66      195.70      9.13 o 
  15   1   1       57.92       53.09      7.10 o 
 -14   2   1       29.56       22.91      4.87 o 
 -12   2   1      241.19      238.33      7.58 o 
 -10   2   1       71.75       73.88      7.27 o 
  -8   2   1      865.32      902.30     13.35 o 
  -6   2   1     1196.39     1242.68     10.43 o 
  -4   2   1     3552.97     3527.05     24.80 o 
  -2   2   1     7867.67     7853.49    105.41 o 
   0   2   1     1351.22     1320.91      8.41 o 
   2   2   1     7844.11     6973.85     77.90 o 
   4   2   1     4135.61     3856.20     40.99 o 
   6   2   1      563.96      655.66     11.63 o 
   8   2   1      152.38      145.61      7.05 o 
  10   2   1     2563.31     2543.23     28.07 o 
  12   2   1      353.82      338.65     10.75 o 
  14   2   1       49.01       50.64      7.25 o 
 -15   3   1       50.89       69.72     13.59 o 
 -13   3   1      586.03      586.13     11.05 o 
 -11   3   1      698.25      723.93     13.09 o 
  -9   3   1      267.05      294.10      8.99 o 
  -7   3   1       47.07       52.11      5.61 o 
  -5   3   1     2415.58     2298.37     15.18 o 
  -3   3   1    10318.83     9586.09    126.87 o 
  -1   3   1     1851.17     1828.30     15.84 o 
   1   3   1     7670.84     6953.96     64.38 o 
   3   3   1     5432.57     5076.16     49.05 o 
   5   3   1     1980.19     1892.21     16.48 o 
   7   3   1      973.31      984.82     23.78 o 
   9   3   1       34.42       33.47      4.29 o 
  11   3   1      551.78      541.04     14.28 o 
  13   3   1      276.42      291.59      7.70 o 
  15   3   1       39.51       47.13      7.54 o 
 -14   4   1       80.96       79.85     11.89 o 
 -12   4   1      177.77      170.01      8.15 o 
 -10   4   1      155.95      166.73     10.40 o 
  -8   4   1      548.95      560.67     16.22 o 
  -6   4   1      280.41      256.63      8.90 o 
  -4   4   1      862.66      819.47     10.27 o 
  -2   4   1      498.54      388.08      4.76 o 
   0   4   1      250.82      267.62      3.44 o 
   2   4   1    10466.91    10157.76    135.13 o 
   4   4   1      736.35      766.07      6.43 o 
   6   4   1       44.90       56.80      3.96 o 
   8   4   1      628.16      609.93      8.92 o 
  10   4   1      122.69      109.73      9.56 o 
  12   4   1        4.98        4.90      3.68 o 
  14   4   1       85.38      104.85     14.61 o 
 -15   5   1        9.82       18.07      6.96 o 
 -13   5   1       90.57       85.20     13.72 o 
 -11   5   1       85.17       88.56      9.40 o 
  -9   5   1       84.23      103.15     10.01 o 
  -7   5   1      184.55      198.73      7.88 o 
  -5   5   1       59.65       71.54      3.63 o 
  -3   5   1      278.99      284.40      3.42 o 
  -1   5   1       67.30       64.63      2.16 o 
   1   5   1      251.52      229.75      3.54 o 
   3   5   1      614.24      631.26      5.77 o 
   5   5   1      307.60      357.58      5.63 o 
   7   5   1       77.02       87.29      6.25 o 
   9   5   1        9.71       10.14      4.85 o 
  11   5   1      301.67      292.50     11.36 o 
  13   5   1      112.88      103.82      9.66 o 
 -14   6   1      189.94      190.87     25.92 o 
 -12   6   1        8.35        6.34      3.55 o 
 -10   6   1      150.68      156.86      9.31 o 
  -8   6   1      309.91      316.38     11.58 o 
  -6   6   1      107.51       98.93      8.17 o 
  -4   6   1      583.25      567.36      5.16 o 
  -2   6   1      661.22      726.49      7.13 o 
   0   6   1     1927.36     2072.34     16.64 o 
   2   6   1     5858.59     6047.46     73.30 o 
   4   6   1      749.94      814.75     10.66 o 
   6   6   1      174.00      204.88      5.73 o 
   8   6   1       28.20       30.67      4.60 o 
  10   6   1      120.85      127.66     13.45 o 
  12   6   1      363.44      377.56      9.95 o 
  14   6   1       52.80       54.16      6.61 o 
 -13   7   1       94.47      113.03     16.42 o 
 -11   7   1      128.22      121.40      7.14 o 
  -9   7   1     1144.21     1158.96     19.23 o 
  -7   7   1     1137.27     1143.99     22.52 o 
  -5   7   1      933.23      868.82     20.94 o 
  -3   7   1     1224.48     1234.87     19.43 o 
  -1   7   1      108.27      116.41      4.48 o 
   1   7   1      331.60      361.64      5.32 o 
   3   7   1     3260.57     3392.75     43.84 o 
   5   7   1      126.99      127.56      4.88 o 
   7   7   1      236.22      219.12      8.87 o 
   9   7   1       22.32       13.34      4.03 o 
  11   7   1        3.21        2.54      4.56 o 
  13   7   1      159.71      172.32      8.48 o 
 -14   8   1        4.22        0.97      4.65 o 
 -12   8   1       26.89       25.62      5.99 o 
 -10   8   1       68.99       71.21      5.89 o 
  -8   8   1      925.44      962.29     19.15 o 
  -6   8   1      571.59      553.38     10.18 o 
  -4   8   1       35.48       33.52      5.67 o 
  -2   8   1     1653.31     1768.52     24.90 o 
   0   8   1     2018.86     2201.80     36.55 o 
   2   8   1      444.53      423.68      7.93 o 
   4   8   1      438.60      442.79     10.26 o 
   6   8   1     2129.65     2207.42     34.95 o 
   8   8   1       12.56       11.12      3.70 o 
  10   8   1      248.11      234.40      8.99 o 
  12   8   1       27.07       24.34      5.04 o 
 -13   9   1       23.90       19.41      4.98 o 
 -11   9   1      113.11      115.88     16.12 o 
  -9   9   1      122.45      123.70     12.51 o 
  -7   9   1      472.74      490.63     11.19 o 
  -5   9   1       93.75       94.80      8.72 o 
  -3   9   1       71.56       64.95      6.67 o 
  -1   9   1       85.41       96.27      7.97 o 
   1   9   1       70.35       85.89      6.69 o 
   3   9   1       42.39       36.55      6.87 o 
   5   9   1      692.70      677.89     14.84 o 
   7   9   1      117.09      113.22      7.94 o 
   9   9   1       47.50       45.47      5.72 o 
  11   9   1       40.26       47.71      5.76 o 
  13   9   1       50.04       40.04      7.38 o 
 -12  10   1      105.85      111.98     12.27 o 
 -10  10   1       70.77       73.27     11.30 o 
  -8  10   1      666.63      669.00     16.48 o 
  -6  10   1      912.42      914.38     12.65 o 
  -4  10   1      183.33      188.78     10.41 o 
  -2  10   1      148.54      154.48      9.05 o 
   0  10   1      475.76      488.71      8.64 o 
   2  10   1      890.28      907.27     13.13 o 
   4  10   1     1399.57     1401.39     21.69 o 
   6  10   1      454.46      439.24     14.01 o 
   8  10   1      340.82      361.48      9.61 o 
  10  10   1       83.55       67.72      7.91 o 
  12  10   1       79.28      104.76     15.81 o 
 -11  11   1      151.55      140.77     12.20 o 
  -9  11   1       62.00       66.33      8.50 o 
  -7  11   1      175.73      168.48      9.76 o 
  -5  11   1     1387.95     1482.94     20.21 o 
  -3  11   1      104.67      101.66      8.50 o 
  -1  11   1      104.85       93.77      9.49 o 
   1  11   1       25.85       48.89      5.96 o 
   3  11   1      443.98      428.98      9.42 o 
   5  11   1      458.41      460.76      9.72 o 
   7  11   1      373.37      384.85     13.74 o 
   9  11   1      206.02      184.55     21.40 o 
  11  11   1       25.98       20.53      7.61 o 
 -10  12   1       31.26       31.15      7.93 o 
  -8  12   1       27.35       28.02      5.91 o 
  -6  12   1      293.29      280.03      7.34 o 
  -4  12   1       15.43        9.36      4.23 o 
  -2  12   1      170.06      165.24      7.32 o 
   0  12   1      632.81      624.67     12.52 o 
   2  12   1      296.29      289.25      7.63 o 
   4  12   1      138.51      135.00      9.01 o 
   6  12   1       39.03       33.39      6.25 o 
   8  12   1       12.85        5.66      4.66 o 
  10  12   1       76.18       82.39     11.09 o 
 -11  13   1       11.20       19.26      5.47 o 
  -9  13   1       25.80       20.25      5.92 o 
  -7  13   1       62.01       57.37      8.54 o 
  -5  13   1       70.48       81.43      7.67 o 
  -3  13   1      825.66      857.84     25.94 o 
  -1  13   1       73.95       73.98      6.85 o 
   1  13   1      346.44      321.10     10.69 o 
   3  13   1      271.55      279.89      7.08 o 
   5  13   1      270.10      286.33     10.22 o 
   7  13   1       85.51       84.34      8.34 o 
   9  13   1       25.86       25.38      5.34 o 
 -10  14   1       12.89        4.45      7.42 o 
  -8  14   1       70.93       67.18     10.83 o 
  -6  14   1      229.20      221.44     10.02 o 
  -4  14   1       25.51       18.45      4.16 o 
  -2  14   1        1.91        2.62      3.91 o 
   0  14   1       73.66       63.34      6.17 o 
   2  14   1        6.77        2.93      3.30 o 
   4  14   1       30.16       26.98      3.66 o 
   6  14   1       33.39       38.49      6.74 o 
   8  14   1       50.27       41.91      7.98 o 
  -7  15   1       20.40       24.28      7.31 o 
  -5  15   1       70.98       71.04     11.42 o 
  -3  15   1       43.00       37.57      5.47 o 
  -1  15   1        2.03        5.41      4.28 o 
   1  15   1      102.73      109.51      7.94 o 
   3  15   1       40.79       31.74      5.20 o 
   5  15   1       10.96        1.79      3.95 o 
   7  15   1        7.55        7.84      3.62 o 
  -6  16   1        1.72        0.60      5.10 o 
  -4  16   1       41.94       37.04      6.80 o 
  -2  16   1       16.56       10.68      4.12 o 
   0  16   1        1.33        0.14      4.12 o 
   2  16   1      105.49      106.80      7.47 o 
   4  16   1        1.00        2.90      3.66 o 
   6  16   1        3.88        6.61      8.03 o 
  -5  17   1       15.40       10.32      5.87 o 
  -3  17   1       72.54       69.59     12.13 o 
  -1  17   1       19.57       20.95      4.00 o 
   1  17   1        4.60        3.60      3.46 o 
   3  17   1        8.09       13.47      4.40 o 
 -16   0   2        4.02        9.41     14.02 o 
 -14   0   2      254.16      263.55     15.09 o 
 -12   0   2        5.28        9.09      6.37 o 
 -10   0   2      218.63      215.02      9.30 o 
  -8   0   2      327.17      322.04      9.95 o 
  -6   0   2     1591.65     1785.38     23.94 o 
  -4   0   2     2137.38     2034.49     15.95 o 
   0   0   2      106.09      172.08     12.78 o 
   2   0   2     5051.82     4693.03     35.81 o 
   4   0   2     1542.56     1600.04     25.30 o 
   6   0   2      739.94      735.12     14.37 o 
   8   0   2       64.20       63.71      9.01 o 
  10   0   2     1031.51     1041.24     23.51 o 
  12   0   2      404.60      406.21     20.58 o 
  14   0   2      128.85      152.16     24.38 o 
 -15   1   2       86.26       88.99     13.76 o 
 -13   1   2       43.29       51.00      6.53 o 
 -11   1   2       88.96       76.69      6.76 o 
  -9   1   2      342.00      405.12     12.02 o 
  -7   1   2     1215.97     1265.14     14.27 o 
  -5   1   2      502.83      436.73      5.77 o 
  -1   1   2     5250.07     5025.00     30.55 o 
   1   1   2     2114.37     1836.91     10.66 o 
   3   1   2     1104.23     1106.27     15.71 o 
   5   1   2      218.88      208.45      4.76 o 
   7   1   2     1049.98      998.58     17.83 o 
   9   1   2      935.27      869.90     17.25 o 
  11   1   2       43.15       36.43      4.63 o 
  13   1   2       51.70       57.93      8.03 o 
 -14   2   2      144.93      156.66     11.66 o 
 -12   2   2       19.98       23.42      3.99 o 
 -10   2   2      113.12      117.66      6.81 o 
  -8   2   2     1091.01     1149.68     17.85 o 
  -6   2   2     1127.50     1133.70      6.60 o 
  -4   2   2      741.93      768.36      6.36 o 
  -2   2   2     1531.00     1643.42     11.65 o 
   0   2   2     1522.19     1402.78      9.71 o 
   2   2   2       97.96       83.36      2.01 o 
   4   2   2     4832.00     5242.43     85.21 o 
   6   2   2      127.74      104.50      6.81 o 
   8   2   2      359.55      367.90     12.78 o 
  10   2   2      524.45      540.62     11.29 o 
  12   2   2       24.25       28.71      6.13 o 
  14   2   2      125.97      117.78     11.63 o 
 -15   3   2       10.81        9.29     12.16 o 
 -13   3   2      261.70      276.74      7.76 o 
 -11   3   2      236.28      239.26      7.16 o 
  -9   3   2      440.56      480.68      9.86 o 
  -7   3   2     1073.68     1150.60     14.08 o 
  -5   3   2       82.05       78.64      2.17 o 
  -3   3   2     2562.58     2599.66     20.26 o 
  -1   3   2      615.07      573.56      5.86 o 
   1   3   2     1773.22     1668.54     13.04 o 
   3   3   2     1845.56     1898.69     11.05 o 
   5   3   2      369.38      431.77      8.56 o 
   7   3   2     1451.04     1438.56     20.52 o 
   9   3   2      719.31      720.01     10.83 o 
  11   3   2       33.03       35.50      5.79 o 
  13   3   2       46.70       38.40      8.85 o 
 -14   4   2      118.27      137.27     20.28 o 
 -12   4   2       19.27       23.10      5.17 o 
 -10   4   2       83.66       75.89      8.46 o 
  -8   4   2     1094.50     1075.97     16.15 o 
  -6   4   2      951.46      928.56     10.08 o 
  -4   4   2      227.97      250.33      4.22 o 
  -2   4   2     1765.66     1878.16     17.27 o 
   0   4   2     5729.76     5610.44     55.50 o 
   2   4   2     4984.06     5089.44     28.56 o 
   4   4   2      591.44      663.71      6.34 o 
   6   4   2      166.48      137.73      7.96 o 
   8   4   2     1188.42     1131.85     17.64 o 
  10   4   2      102.09       82.01      7.25 o 
  12   4   2       28.81       34.07      6.59 o 
  14   4   2       31.77       22.30      4.49 o 
 -15   5   2       51.15       48.17      9.99 o 
 -13   5   2       19.30       19.97      6.09 o 
 -11   5   2       23.41       20.38      4.28 o 
  -9   5   2      270.29      273.36      8.68 o 
  -7   5   2      250.60      284.17      6.23 o 
  -5   5   2     1038.44     1057.50     14.29 o 
  -3   5   2     2006.99     2105.60     19.56 o 
  -1   5   2     3051.86     3048.69     20.38 o 
   1   5   2      260.02      278.37      6.55 o 
   3   5   2     2823.52     3166.55     19.69 o 
   5   5   2      715.35      811.68     13.80 o 
   7   5   2      164.80      170.35      7.04 o 
   9   5   2       40.36       39.82      5.52 o 
  11   5   2      111.68      117.10      8.52 o 
  13   5   2       13.51       15.46      4.36 o 
 -14   6   2        6.27        6.58      4.12 o 
 -12   6   2        7.09       14.24      3.94 o 
 -10   6   2        6.47        5.35      3.07 o 
  -8   6   2       19.27       17.42      3.51 o 
  -6   6   2      113.38      115.89      5.22 o 
  -4   6   2     1425.79     1605.81     24.90 o 
  -2   6   2     1167.80     1268.58     14.93 o 
   0   6   2      215.69      250.18      7.73 o 
   2   6   2      537.65      542.33      7.74 o 
   4   6   2      151.75      143.27      7.47 o 
   6   6   2       81.47       81.07      5.47 o 
   8   6   2       20.35       20.14      4.62 o 
  10   6   2      292.47      275.78     10.03 o 
  12   6   2       25.09       25.35      5.30 o 
 -13   7   2       36.96       26.57      9.84 o 
 -11   7   2       28.37       28.83      6.74 o 
  -9   7   2      220.51      212.75      7.01 o 
  -7   7   2       60.91       63.21      6.33 o 
  -5   7   2       23.70       27.51      2.89 o 
  -3   7   2      142.61      150.37      4.47 o 
  -1   7   2      414.71      429.30      8.63 o 
   1   7   2        8.75        7.14      3.58 o 
   3   7   2      331.02      342.16     10.48 o 
   5   7   2        5.78        9.18      5.25 o 
   7   7   2       74.71       71.32      5.86 o 
   9   7   2        7.25       15.94      5.00 o 
  11   7   2       33.93       27.90      4.98 o 
  13   7   2       53.69       62.18      6.11 o 
 -14   8   2       13.95       14.21      5.03 o 
 -12   8   2      124.31      132.32     13.07 o 
 -10   8   2      188.35      178.48      8.62 o 
  -8   8   2       42.44       32.79      7.82 o 
  -6   8   2       96.84       89.89      4.80 o 
  -4   8   2      139.58      155.81      6.02 o 
  -2   8   2     1002.10     1131.63     21.73 o 
   0   8   2      266.46      268.64      6.38 o 
   2   8   2     1072.41     1044.40     17.46 o 
   4   8   2      443.63      416.12      9.76 o 
   6   8   2      281.93      294.07     12.41 o 
   8   8   2      121.26      110.60      7.90 o 
  10   8   2       32.43       33.64      8.26 o 
  12   8   2       63.22       48.52      7.22 o 
 -13   9   2       60.11       56.54      9.22 o 
 -11   9   2      128.19      131.28     10.45 o 
  -9   9   2      766.65      849.98     13.18 o 
  -7   9   2      367.95      385.02      8.35 o 
  -5   9   2       78.27       89.02      7.46 o 
  -3   9   2      657.75      652.00     10.36 o 
  -1   9   2     1777.34     1937.24     25.72 o 
   1   9   2       92.50       78.18      8.51 o 
   3   9   2      131.12      120.18      6.54 o 
   5   9   2     2994.75     2988.19     37.58 o 
   7   9   2        1.89       -2.27      5.53 o 
   9   9   2      269.46      267.45     13.29 o 
  11   9   2        8.94        8.24      8.00 o 
 -12  10   2       58.50       63.99      7.95 o 
 -10  10   2       85.94       94.73      9.14 o 
  -8  10   2      304.86      326.91     16.11 o 
  -6  10   2      107.46      106.62      6.64 o 
  -4  10   2       16.63       18.95      4.33 o 
  -2  10   2       31.49       34.22      5.34 o 
   0  10   2      376.15      383.92     11.67 o 
   2  10   2     1085.09     1094.06     20.32 o 
   4  10   2      478.89      489.47     10.15 o 
   6  10   2       32.94       38.47      5.01 o 
   8  10   2       19.79       16.00      4.68 o 
  10  10   2        1.42        5.36      3.88 o 
  12  10   2       30.92       28.39      5.67 o 
 -11  11   2       35.89       49.20      7.15 o 
  -9  11   2       38.61       51.50      8.82 o 
  -7  11   2      465.01      470.44     15.80 o 
  -5  11   2      113.63      109.98      7.28 o 
  -3  11   2      129.76      138.67      9.10 o 
  -1  11   2      160.73      163.85      9.91 o 
   1  11   2      149.42      140.81      7.17 o 
   3  11   2     1005.33     1031.85     14.10 o 
   5  11   2      131.41      144.61      7.46 o 
   7  11   2      253.96      259.22     12.65 o 
   9  11   2       45.42       40.42      6.40 o 
  11  11   2       82.24       68.94      8.62 o 
 -12  12   2       36.54       14.12      7.87 o 
 -10  12   2        4.30       -1.49      6.54 o 
  -8  12   2      244.94      256.76      8.76 o 
  -6  12   2      736.08      789.21     14.55 o 
  -4  12   2       54.72       47.41      4.93 o 
  -2  12   2        2.76        3.48      2.50 o 
   0  12   2        8.44        0.18      4.92 o 
   2  12   2      429.71      431.12      9.03 o 
   4  12   2      253.37      270.63      7.33 o 
   6  12   2       74.57       55.14      7.26 o 
   8  12   2       32.57       23.53      4.90 o 
  10  12   2      157.46      149.42     15.83 o 
 -11  13   2       67.34       57.33      9.08 o 
  -9  13   2       28.55       30.48      6.81 o 
  -7  13   2       55.30       53.01      9.14 o 
  -5  13   2       97.77       96.09     12.43 o 
  -3  13   2      100.15       99.72      7.22 o 
  -1  13   2        7.51        7.98      3.34 o 
   1  13   2       20.08       22.63      3.86 o 
   3  13   2       51.13       49.56      5.98 o 
   5  13   2      136.69      132.72      6.91 o 
   7  13   2      133.10      122.41     11.35 o 
   9  13   2       48.35       45.66      7.69 o 
 -10  14   2        1.54        5.02      5.11 o 
  -8  14   2       45.02       47.06      8.42 o 
  -6  14   2      160.87      194.50     13.09 o 
  -4  14   2      172.37      181.04     12.91 o 
  -2  14   2       46.33       45.58      5.38 o 
   0  14   2       90.64       91.59      9.87 o 
   2  14   2      137.84      129.61      6.45 o 
   4  14   2       59.31       59.89      9.08 o 
   6  14   2      144.70      166.06     14.44 o 
   8  14   2        7.78       20.01      6.04 o 
  -7  15   2        4.06        4.40      4.74 o 
  -5  15   2       56.70       54.73      8.94 o 
  -3  15   2      314.84      342.71     10.30 o 
  -1  15   2       61.90       62.04      7.20 o 
   1  15   2       81.36       75.82      8.07 o 
   3  15   2       23.85       19.92      5.11 o 
   5  15   2       43.72       47.94      8.62 o 
   7  15   2      126.13      105.32     11.24 o 
  -6  16   2       47.62       39.96     10.31 o 
  -4  16   2       82.95       89.43     11.82 o 
  -2  16   2       60.17       44.19      6.41 o 
   0  16   2       32.10       25.90      5.37 o 
   2  16   2       44.24       44.65      6.10 o 
   4  16   2       31.85       28.08      6.97 o 
  -5  17   2       16.24       10.93      5.21 o 
  -3  17   2       65.87       92.91     13.74 o 
  -1  17   2        1.08        6.49      4.42 o 
   1  17   2       13.12        3.89      6.44 o 
   3  17   2        8.51       -5.10      6.63 o 
 -15   1   3       94.43      103.23     14.92 o 
 -13   1   3       80.85       71.89      9.75 o 
 -11   1   3        8.88        5.28      2.42 o 
  -9   1   3      326.55      323.49      7.26 o 
  -7   1   3        9.67        6.77      1.66 o 
  -5   1   3      294.46      297.28      3.10 o 
  -3   1   3     7480.28     7546.54     80.91 o 
  -1   1   3     4830.08     5009.89     79.58 o 
   1   1   3      274.82      257.42      3.64 o 
   3   1   3     2040.06     1959.72     15.47 o 
   5   1   3      904.99      927.45     12.69 o 
   7   1   3      703.24      735.40     15.61 o 
   9   1   3      370.91      381.55      8.50 o 
  11   1   3       23.46       20.74      5.60 o 
  13   1   3        2.15        1.95      5.40 o 
 -14   2   3      467.19      511.92     20.88 o 
 -12   2   3       13.69       14.91      6.74 o 
 -10   2   3       22.10       22.47      3.72 o 
  -8   2   3      756.83      735.33      9.21 o 
  -6   2   3     2042.90     2173.78     23.68 o 
  -4   2   3      317.71      349.71      3.59 o 
  -2   2   3      450.10      488.52      4.88 o 
   0   2   3      766.53      764.95     10.24 o 
   2   2   3       63.36       63.12      2.71 o 
   4   2   3     1661.46     1785.02     21.80 o 
   6   2   3      173.08      181.49      6.66 o 
   8   2   3      892.41      892.37     15.37 o 
  10   2   3       40.56       37.21      5.03 o 
  12   2   3      152.22      162.54      9.69 o 
 -15   3   3       79.47       64.65     12.19 o 
 -13   3   3       85.30       79.96      9.02 o 
 -11   3   3       98.44       95.40      9.84 o 
  -9   3   3       22.94       22.73      3.69 o 
  -7   3   3      225.57      183.86      5.75 o 
  -5   3   3      634.82      706.43      7.39 o 
  -3   3   3       21.50       20.72      1.68 o 
  -1   3   3     1801.99     1783.29     11.24 o 
   1   3   3      573.70      508.09     12.37 o 
   3   3   3      404.09      381.79      4.57 o 
   5   3   3       77.98       72.76      7.66 o 
   7   3   3      481.76      467.91     13.06 o 
   9   3   3      970.17      917.54     14.42 o 
  11   3   3       50.58       47.79      6.12 o 
  13   3   3       95.54       84.22     11.14 o 
 -14   4   3       53.65       49.90      9.66 o 
 -12   4   3       22.11       24.98      5.72 o 
 -10   4   3       88.59       78.77      7.92 o 
  -8   4   3      152.17      145.97      5.74 o 
  -6   4   3      262.55      258.60      6.56 o 
  -4   4   3      217.66      226.47      4.86 o 
  -2   4   3      102.15      110.03      4.82 o 
   0   4   3     2391.77     2404.96     21.45 o 
   2   4   3      632.06      734.10      6.48 o 
   4   4   3      184.40      192.44      5.71 o 
   6   4   3      461.92      456.02      8.50 o 
   8   4   3      262.87      217.40      9.72 o 
  10   4   3       83.02       82.88      7.36 o 
  12   4   3       10.72       14.91      4.42 o 
 -15   5   3      133.38      160.83     11.04 o 
 -13   5   3        0.07        1.86      7.31 o 
 -11   5   3       27.84       21.56      6.44 o 
  -9   5   3      136.62       74.89     35.99 o 
  -7   5   3        5.36        5.61      2.54 o 
  -5   5   3      714.28      785.58     12.61 o 
  -3   5   3      183.74      198.07      2.90 o 
  -1   5   3      534.95      554.17      7.32 o 
   1   5   3       18.32       16.76      2.63 o 
   3   5   3      307.86      304.27      8.01 o 
   5   5   3      228.67      260.10      8.21 o 
   7   5   3      334.44      349.48      8.58 o 
   9   5   3       26.12       20.80      6.08 o 
  11   5   3       41.17       32.14      5.45 o 
  13   5   3      102.81      115.37      8.91 o 
 -14   6   3       63.31       56.77     13.33 o 
 -12   6   3        8.05       11.39      6.07 o 
 -10   6   3       81.14       76.89      9.24 o 
  -8   6   3       41.32       37.17      4.68 o 
  -6   6   3      579.87      595.21     13.60 o 
  -4   6   3      299.01      303.96     10.16 o 
  -2   6   3     1246.90     1340.68     16.42 o 
   0   6   3      489.63      509.44      7.10 o 
   2   6   3       90.26       85.07      4.03 o 
   4   6   3      916.87     1000.95     14.11 o 
   6   6   3      121.77      131.99      6.85 o 
   8   6   3       62.53       47.87      4.60 o 
  10   6   3      326.05      323.42     11.50 o 
  12   6   3      149.83      166.94     12.95 o 
 -13   7   3        7.14        2.35      4.50 o 
 -11   7   3      463.22      451.33     24.32 o 
  -9   7   3        5.46        0.82      6.25 o 
  -7   7   3      117.07      112.33     10.15 o 
  -5   7   3     1370.02     1427.23     21.97 o 
  -3   7   3      891.93      931.78     13.84 o 
  -1   7   3      414.38      391.31     10.54 o 
   1   7   3        7.00        8.76      2.36 o 
   3   7   3      351.68      366.16     10.30 o 
   5   7   3      280.74      272.86      9.95 o 
   7   7   3      579.47      556.83     10.58 o 
   9   7   3      264.97      253.12     12.17 o 
  11   7   3      100.94      107.34      8.12 o 
 -14   8   3       24.33       26.73      6.12 o 
 -12   8   3       60.84       64.38      8.73 o 
 -10   8   3      402.66      438.15     13.02 o 
  -8   8   3        1.24        0.10      5.64 o 
  -6   8   3       51.60       56.81      6.90 o 
  -4   8   3     1085.17     1170.54     17.32 o 
  -2   8   3      236.77      240.96      7.84 o 
   0   8   3      209.69      229.48     10.07 o 
   2   8   3        9.07       14.48      3.88 o 
   4   8   3      582.79      585.56     13.89 o 
   6   8   3      270.62      281.21      8.31 o 
   8   8   3      181.62      161.34     11.12 o 
  10   8   3       41.88       37.58      5.91 o 
  12   8   3        8.13       12.67      5.20 o 
 -13   9   3       99.46       99.82     10.91 o 
 -11   9   3      162.70      149.44     17.97 o 
  -9   9   3       15.53       11.86      4.78 o 
  -7   9   3      167.73      171.93     15.21 o 
  -5   9   3      182.71      183.63      8.51 o 
  -3   9   3      207.44      217.86      7.00 o 
  -1   9   3      171.77      180.19      6.01 o 
   1   9   3      650.01      654.88     14.33 o 
   3   9   3      634.52      615.54     16.01 o 
   5   9   3      224.14      201.88      7.54 o 
   7   9   3       40.76       37.78      6.70 o 
   9   9   3      120.72      143.21     12.20 o 
  11   9   3       25.43       32.26      5.80 o 
 -12  10   3        2.10       -2.18      6.63 o 
 -10  10   3      230.21      254.34     13.36 o 
  -8  10   3      436.80      451.71     12.21 o 
  -6  10   3      257.71      252.26      7.39 o 
  -4  10   3       69.73       73.27      5.99 o 
  -2  10   3      136.83      143.66      8.53 o 
   0  10   3      164.71      148.20      7.12 o 
   2  10   3      401.40      400.85      8.71 o 
   4  10   3      531.69      519.64     10.00 o 
   6  10   3      196.40      169.61      5.97 o 
   8  10   3       78.57       74.37      9.47 o 
  10  10   3       38.35       29.40     10.58 o 
 -11  11   3       61.59       68.19      9.61 o 
  -9  11   3       18.56       20.25      6.05 o 
  -7  11   3       11.12        6.83      9.46 o 
  -5  11   3       44.36       38.72      5.62 o 
  -3  11   3       33.75       27.20      4.20 o 
  -1  11   3       55.01       59.16      6.37 o 
   1  11   3     1204.31     1218.72     16.37 o 
   3  11   3      130.23      125.04      7.62 o 
   5  11   3       78.48       71.98      5.77 o 
   7  11   3      322.61      289.45     12.62 o 
   9  11   3       66.84       74.97      9.05 o 
 -10  12   3       62.60       55.47      9.72 o 
  -8  12   3      301.29      322.22      9.90 o 
  -6  12   3      216.78      206.71     12.66 o 
  -4  12   3        6.65        4.54      4.80 o 
  -2  12   3      336.52      328.78     11.52 o 
   0  12   3      194.96      202.52     10.97 o 
   2  12   3      145.14      139.30      8.02 o 
   4  12   3        5.74        7.99      5.43 o 
   6  12   3       46.19       56.33      8.86 o 
   8  12   3      109.33      100.11     11.31 o 
  -9  13   3       14.94        8.79      4.90 o 
  -7  13   3      162.97      150.48     13.35 o 
  -5  13   3      250.23      231.11     14.08 o 
  -3  13   3       21.87       25.61      5.10 o 
  -1  13   3      278.60      257.32      6.79 o 
   1  13   3      314.91      325.49      9.62 o 
   3  13   3      217.40      217.94      8.88 o 
   5  13   3       20.77       12.32      6.32 o 
   7  13   3       32.65       23.83      5.87 o 
  -8  14   3        8.60        6.95      4.57 o 
  -6  14   3       32.28       28.97      7.06 o 
  -4  14   3      113.64      113.40     14.09 o 
  -2  14   3       38.70       32.66      5.80 o 
   0  14   3       22.81       24.51      4.75 o 
   2  14   3      131.12      142.09      9.07 o 
   4  14   3       75.85       83.54      9.87 o 
   6  14   3        8.51       15.19      5.04 o 
  -7  15   3        0.39       12.64      4.55 o 
  -5  15   3       32.97       25.80      6.24 o 
  -3  15   3        6.41       14.29      4.52 o 
  -1  15   3       31.07       38.10      7.10 o 
   1  15   3      104.34      113.04      9.62 o 
   3  15   3       28.23       19.03      4.14 o 
   5  15   3        1.07        4.74      4.76 o 
  -6  16   3       13.85        4.17      7.89 o 
  -4  16   3       57.59       49.31     11.35 o 
  -2  16   3       66.70       74.23     10.95 o 
   0  16   3        8.46       11.88      4.61 o 
   2  16   3       14.76        5.95      4.09 o 
   4  16   3       16.73       11.33      4.75 o 
  -3  17   3        7.89       12.30      4.21 o 
  -1  17   3       40.09       48.04      8.04 o 
   1  17   3       20.99       19.83      6.30 o 
 -14   0   4      150.47      159.04     20.67 o 
 -12   0   4      248.93      227.11     17.17 o 
 -10   0   4      272.02      296.04     15.10 o 
  -8   0   4      275.57      322.47     15.63 o 
  -6   0   4      840.95      857.39     19.65 o 
  -4   0   4    13109.47    12790.32    358.68 o 
  -2   0   4     2069.87     2181.55     25.86 o 
   0   0   4     1575.08     1649.55     21.72 o 
   2   0   4     2653.88     2767.72     41.19 o 
   4   0   4      347.86      352.63     11.87 o 
   6   0   4      319.53      310.71     13.68 o 
   8   0   4      268.99      259.58      9.52 o 
  10   0   4      549.29      565.91     18.54 o 
  12   0   4      111.89       89.69     14.90 o 
 -15   1   4        7.06       14.43      9.74 o 
 -13   1   4       17.67        8.22      4.95 o 
 -11   1   4      318.95      311.97      7.92 o 
  -9   1   4       86.59       83.33      6.02 o 
  -7   1   4       39.30       37.01      4.39 o 
  -5   1   4     4601.37     4723.23     60.85 o 
  -3   1   4      293.46      278.72      4.03 o 
  -1   1   4       55.73       61.44      3.06 o 
   1   1   4      982.88     1069.22      7.88 o 
   3   1   4       24.31       28.71      3.79 o 
   5   1   4      201.77      204.00      6.93 o 
   7   1   4     2087.03     2116.02     30.45 o 
   9   1   4      136.80      147.82      7.29 o 
  11   1   4       48.17       51.78      7.43 o 
  13   1   4      199.09      216.94     13.69 o 
 -14   2   4       16.10       12.79      4.73 o 
 -12   2   4       66.28       61.27      7.94 o 
 -10   2   4       75.38       82.17      4.44 o 
  -8   2   4      300.14      286.12      8.01 o 
  -6   2   4      201.08      199.54      6.55 o 
  -4   2   4     2129.20     2279.46     24.82 o 
  -2   2   4      248.55      261.34      3.22 o 
   0   2   4       61.26       58.72      4.10 o 
   2   2   4     1681.60     1768.79     27.10 o 
   4   2   4      374.76      411.16      9.34 o 
   6   2   4      301.66      293.47      8.53 o 
   8   2   4      598.06      617.07     11.22 o 
  10   2   4       76.02       73.62      7.34 o 
  12   2   4       68.89       65.79      7.23 o 
 -15   3   4       78.69       67.63      9.72 o 
 -13   3   4       41.76       38.66      7.56 o 
 -11   3   4      298.95      285.25     15.20 o 
  -9   3   4      228.04      192.63     13.67 o 
  -7   3   4       29.08       29.32      2.44 o 
  -5   3   4       61.62       69.40      6.43 o 
  -3   3   4      532.68      560.51      6.62 o 
  -1   3   4     1477.07     1577.82     34.84 o 
   1   3   4     2762.64     2937.44     38.40 o 
   3   3   4        2.44        4.25      3.25 o 
   5   3   4      146.21      156.10      7.81 o 
   7   3   4      444.41      431.36     11.93 o 
   9   3   4        2.84        5.34      3.44 o 
  11   3   4       11.80       11.41      3.84 o 
 -14   4   4       11.64       10.99      3.83 o 
 -12   4   4       56.16       44.50      6.52 o 
 -10   4   4      229.12      234.54      7.86 o 
  -8   4   4      169.05      172.08      6.19 o 
  -6   4   4      254.87      289.22     18.72 o 
  -4   4   4     1980.39     2142.70     28.30 o 
  -2   4   4      366.27      375.45      4.83 o 
   0   4   4     2194.89     2287.36     30.03 o 
   2   4   4     1246.40     1345.18     19.62 o 
   4   4   4      476.86      461.66      7.79 o 
   6   4   4      217.97      211.60      8.59 o 
   8   4   4      266.54      223.83      8.06 o 
  10   4   4        4.61        5.20      3.65 o 
  12   4   4      121.09      127.76      7.49 o 
 -15   5   4       36.73       30.64      7.32 o 
 -13   5   4        5.68        6.07      4.48 o 
 -11   5   4      114.54      106.41      8.45 o 
  -9   5   4       28.61       24.82      7.49 o 
  -7   5   4      510.10      502.88     11.30 o 
  -5   5   4       58.75       68.35      6.32 o 
  -3   5   4      105.05      103.25      2.89 o 
  -1   5   4     1759.81     1818.40     28.67 o 
   1   5   4      404.38      422.87     11.10 o 
   3   5   4      134.35      121.15      9.78 o 
   5   5   4      131.72      121.82      7.69 o 
   7   5   4      136.56      122.07      7.07 o 
   9   5   4      188.27      205.20      7.92 o 
  11   5   4       12.65       18.35      5.68 o 
 -14   6   4        4.65        1.76      3.60 o 
 -12   6   4      119.68      126.42     13.50 o 
 -10   6   4      251.26      261.54     10.80 o 
  -8   6   4        1.75        7.04      3.00 o 
  -6   6   4      995.83     1063.48     20.81 o 
  -4   6   4      297.27      332.47      8.70 o 
  -2   6   4       22.97       21.13      2.27 o 
   0   6   4       73.80       85.53      8.59 o 
   2   6   4      335.36      348.70      5.95 o 
   4   6   4      221.51      219.89      7.72 o 
   6   6   4       33.92       29.70      4.93 o 
   8   6   4      125.48      100.84      7.53 o 
  10   6   4       59.08       72.90      8.72 o 
  12   6   4       58.15       76.16      9.13 o 
 -13   7   4       50.95       47.87      8.68 o 
 -11   7   4      115.33      162.23     14.44 o 
  -9   7   4       21.39       22.69      5.89 o 
  -7   7   4        5.03        5.39      4.68 o 
  -5   7   4      443.67      509.34     12.63 o 
  -3   7   4      526.03      593.47      8.29 o 
  -1   7   4      151.74      139.36      4.34 o 
   1   7   4       74.65       69.24      4.41 o 
   3   7   4       42.60       48.88      6.42 o 
   5   7   4      364.11      361.50      7.21 o 
   7   7   4       14.79        9.66      4.58 o 
   9   7   4      185.64      196.81     15.22 o 
  11   7   4       82.72       91.68     10.10 o 
 -14   8   4       17.28       23.70      7.02 o 
 -12   8   4      208.63      198.79     10.63 o 
 -10   8   4      439.84      498.46     14.49 o 
  -8   8   4       34.27       36.69      6.42 o 
  -6   8   4      243.53      243.45      8.05 o 
  -4   8   4       50.44       53.39      6.67 o 
  -2   8   4      283.49      297.86      6.66 o 
   0   8   4       29.68       30.55      2.60 o 
   2   8   4      942.34      940.01     19.18 o 
   4   8   4      239.73      247.39     12.32 o 
   6   8   4      110.27      102.51      7.59 o 
   8   8   4       13.83        7.76      8.31 o 
  10   8   4       23.98       25.77      5.70 o 
 -13   9   4       16.96       15.49      5.36 o 
 -11   9   4       27.91       32.76      7.13 o 
  -9   9   4       10.96       12.45      4.79 o 
  -7   9   4       48.41       34.36      8.23 o 
  -5   9   4        4.56        1.31      3.68 o 
  -3   9   4      131.73      124.03      8.39 o 
  -1   9   4      548.06      533.02     10.68 o 
   1   9   4        9.61       14.89      4.70 o 
   3   9   4      488.08      489.16     18.52 o 
   5   9   4      130.65      117.61      9.24 o 
   7   9   4       45.06       39.23      8.94 o 
   9   9   4        0.31       -2.25      7.74 o 
 -12  10   4      156.46      185.00     19.05 o 
 -10  10   4       91.05       87.76     11.02 o 
  -8  10   4       87.90       91.50      9.78 o 
  -6  10   4       73.82       73.77      9.02 o 
  -4  10   4       43.04       36.09      7.55 o 
  -2  10   4       37.96       43.21      5.91 o 
   0  10   4     1145.91     1174.67     17.68 o 
   2  10   4      454.25      453.29     11.40 o 
   4  10   4      543.44      583.80     10.88 o 
   6  10   4      106.13       92.21      8.90 o 
   8  10   4       28.48       37.19      7.32 o 
  10  10   4       17.64       22.04      7.96 o 
 -11  11   4       36.89       37.38      6.04 o 
  -9  11   4      348.24      366.86     13.34 o 
  -7  11   4        5.13       10.10      4.63 o 
  -5  11   4       44.69       38.25      5.91 o 
  -3  11   4      196.35      181.05      8.86 o 
  -1  11   4      352.11      355.87      8.71 o 
   1  11   4      599.65      600.57     15.29 o 
   3  11   4       58.64       67.78      6.37 o 
   5  11   4      120.62      120.54      7.83 o 
   7  11   4        3.24        6.57      5.51 o 
   9  11   4       81.07       92.77     10.83 o 
 -10  12   4       20.94       11.14      4.98 o 
  -8  12   4       85.05      101.66      9.41 o 
  -6  12   4       97.00       98.54     10.50 o 
  -4  12   4        5.09       14.13      5.29 o 
  -2  12   4      431.48      459.83     19.55 o 
   0  12   4      127.00      128.78      7.11 o 
   2  12   4       39.56       48.43      6.20 o 
   4  12   4       74.64       68.61      8.22 o 
   6  12   4       23.08       25.19      6.99 o 
   8  12   4       34.76       28.69      6.81 o 
  -9  13   4       11.80       20.12      4.88 o 
  -7  13   4       33.83       38.21     10.00 o 
  -5  13   4       37.58       23.69      9.79 o 
  -3  13   4      183.00      191.71     17.71 o 
  -1  13   4      141.20      149.18     12.48 o 
   1  13   4      206.53      215.18     12.56 o 
   3  13   4       22.83       11.39      5.77 o 
   5  13   4       16.30       20.88      5.77 o 
   7  13   4      140.45      173.23     14.11 o 
  -8  14   4       13.56       12.93      7.78 o 
  -6  14   4       36.41       17.78      5.96 o 
  -4  14   4      105.88       99.90     10.96 o 
  -2  14   4      149.33      138.81     11.09 o 
   0  14   4       17.50       23.74      5.71 o 
   2  14   4       15.10       16.86      4.42 o 
   4  14   4       79.35       76.09     10.40 o 
   6  14   4       64.06       70.38     11.21 o 
  -7  15   4        2.98        9.76      4.31 o 
  -5  15   4        5.48       15.60      6.72 o 
  -3  15   4       13.95       12.12      4.52 o 
  -1  15   4      123.50      123.18     11.29 o 
   1  15   4       17.11       17.79      5.94 o 
   3  15   4      117.72      132.45      9.02 o 
   5  15   4       59.77       61.25     12.90 o 
  -4  16   4       91.25       89.78     10.23 o 
  -2  16   4       17.60       13.72      5.55 o 
   0  16   4       11.26       14.40      5.41 o 
   2  16   4        1.02       11.12      4.59 o 
 -15   1   5        3.91        0.53      8.85 o 
 -13   1   5       29.50       34.88     10.62 o 
 -11   1   5       38.61       34.92      4.68 o 
  -9   1   5      323.83      336.91     14.44 o 
  -7   1   5      686.07      691.20     14.17 o 
  -5   1   5     1769.61     1868.19     27.15 o 
  -3   1   5      651.54      711.75     11.79 o 
  -1   1   5      675.58      712.81      9.51 o 
   1   1   5      987.19      987.35     15.08 o 
   3   1   5       53.35       45.16      6.09 o 
   5   1   5       51.26       59.76      6.49 o 
   7   1   5      120.50      125.20      9.80 o 
   9   1   5       70.89       64.59      6.98 o 
  11   1   5       31.14       22.63      5.12 o 
 -14   2   5        6.37        2.99     10.16 o 
 -12   2   5       84.54       83.86      8.40 o 
 -10   2   5      161.35      163.59      6.09 o 
  -8   2   5      399.32      417.09      7.75 o 
  -6   2   5      727.72      839.27     10.23 o 
  -4   2   5      329.34      295.17      6.26 o 
   0   2   5      390.92      383.33      6.69 o 
   2   2   5       71.90       76.90      5.79 o 
   4   2   5       24.57       34.38      6.47 o 
   6   2   5     2244.56     2354.43     41.30 o 
   8   2   5        6.88       12.02      3.30 o 
  10   2   5      247.00      251.97      7.25 o 
  12   2   5      147.76      162.43     20.87 o 
 -15   3   5       37.01       48.33     15.18 o 
 -13   3   5       73.96       58.52      7.58 o 
 -11   3   5       30.17       21.13      5.67 o 
  -9   3   5      314.37      319.25      7.88 o 
  -7   3   5      150.52      143.10      8.36 o 
  -5   3   5       83.92       89.16      3.56 o 
  -3   3   5      118.47      107.04      3.26 o 
  -1   3   5      520.18      569.57     13.43 o 
   1   3   5      464.19      471.23     10.95 o 
   3   3   5       70.69       60.10      5.68 o 
   5   3   5      567.07      594.84     10.41 o 
   7   3   5        1.58        9.07      3.32 o 
   9   3   5       13.10        6.52      3.11 o 
  11   3   5       59.38       60.23      8.07 o 
 -14   4   5        3.00        6.84     11.73 o 
 -12   4   5       33.74       27.65      4.99 o 
 -10   4   5      487.96      492.79     14.46 o 
  -8   4   5      345.73      350.90      9.54 o 
  -6   4   5      273.42      280.01      9.46 o 
  -4   4   5       62.28       60.53      3.42 o 
  -2   4   5      612.25      582.47     15.55 o 
   0   4   5       54.93       68.88      8.09 o 
   2   4   5     1001.12     1031.52     19.98 o 
   4   4   5      581.16      584.04     12.93 o 
   6   4   5      237.86      227.14     12.32 o 
   8   4   5       67.01       60.01      7.94 o 
  10   4   5        0.19       -0.24      5.27 o 
 -13   5   5        3.32        5.61      4.04 o 
 -11   5   5       33.66       30.88      5.72 o 
  -9   5   5      152.34      172.92     12.97 o 
  -7   5   5       45.53       51.28      5.75 o 
  -5   5   5      101.64       94.23      6.55 o 
  -3   5   5      232.35      217.68      5.86 o 
  -1   5   5      150.26      157.00      8.75 o 
   1   5   5      367.79      374.59     10.38 o 
   3   5   5      171.18      190.52     11.88 o 
   5   5   5       47.03       42.35      6.18 o 
   7   5   5      346.71      317.94     14.80 o 
   9   5   5       66.00       74.85     10.04 o 
  11   5   5       56.69       73.88      8.57 o 
 -14   6   5       14.44       12.71      4.99 o 
 -12   6   5      138.89      149.79      8.88 o 
 -10   6   5       61.23       69.80      8.36 o 
  -8   6   5       54.33       56.50      7.17 o 
  -6   6   5        5.93       10.58      4.85 o 
  -4   6   5       54.78       59.64      6.16 o 
  -2   6   5       47.48       48.21      6.91 o 
   0   6   5     1039.01     1033.89     22.24 o 
   2   6   5      302.55      315.42     11.59 o 
   4   6   5      376.07      360.43     11.07 o 
   6   6   5       56.04       54.71      7.44 o 
   8   6   5       36.21       31.68      5.79 o 
  10   6   5       88.75       74.17      9.73 o 
 -13   7   5      117.00      119.72     13.25 o 
 -11   7   5      228.74      219.91     14.15 o 
  -9   7   5      479.97      520.18     11.70 o 
  -7   7   5      173.88      163.54      5.69 o 
  -5   7   5       82.45       94.17      8.75 o 
  -3   7   5       24.08       23.94      3.17 o 
  -1   7   5      123.87      141.63      7.81 o 
   1   7   5      510.81      533.93     13.71 o 
   3   7   5      623.90      615.15     11.52 o 
   5   7   5       38.16       46.16      7.52 o 
   7   7   5      220.29      211.02      9.43 o 
   9   7   5      186.70      203.09     19.58 o 
 -12   8   5       38.67       36.91      6.44 o 
 -10   8   5       27.25       31.15      8.70 o 
  -8   8   5       34.93       28.02      5.20 o 
  -6   8   5       66.91       61.72      6.51 o 
  -4   8   5      118.40      121.32      8.36 o 
  -2   8   5       15.51       13.61      3.89 o 
   0   8   5      514.20      537.02     10.80 o 
   2   8   5      258.52      255.26     10.53 o 
   4   8   5       78.61       69.90      7.15 o 
   6   8   5      148.64      165.47      9.84 o 
   8   8   5       29.53       38.42      7.30 o 
  10   8   5       27.82       42.30     10.18 o 
 -13   9   5      197.96      199.32     12.14 o 
 -11   9   5       82.77       80.67      9.84 o 
  -9   9   5       89.75       90.76     10.58 o 
  -7   9   5       19.38       17.74      4.93 o 
  -5   9   5      123.47      127.22     11.11 o 
  -3   9   5       33.98       32.48      7.76 o 
  -1   9   5     1202.72     1235.09     20.51 o 
   1   9   5      658.91      660.33     14.22 o 
   3   9   5       29.66       36.13      5.01 o 
   5   9   5       85.87       93.22      7.83 o 
   7   9   5       27.38       30.28      5.43 o 
   9   9   5        5.96       10.46      4.70 o 
 -12  10   5       65.20       44.37      8.61 o 
 -10  10   5       25.31       24.04      6.33 o 
  -8  10   5       46.02       41.66      6.96 o 
  -6  10   5       54.53       55.27      8.49 o 
  -4  10   5      241.38      268.82     11.42 o 
  -2  10   5      333.82      363.86     12.66 o 
   0  10   5      234.43      230.28      9.08 o 
   2  10   5      599.49      625.09     17.08 o 
   4  10   5      315.84      311.96     10.69 o 
   6  10   5        2.77        1.85      5.54 o 
   8  10   5       40.27       42.24      6.56 o 
 -11  11   5       48.85       36.59      8.24 o 
  -9  11   5      192.13      188.42     11.92 o 
  -7  11   5       40.76       42.63     10.80 o 
  -5  11   5       17.62       25.41      7.88 o 
  -3  11   5       45.06       42.38      7.87 o 
  -1  11   5       73.43       61.84      8.86 o 
   1  11   5       79.27       80.27      8.57 o 
   3  11   5       31.35       30.91      5.74 o 
   5  11   5       64.31       65.43      6.91 o 
   7  11   5       11.22       22.89     11.87 o 
 -10  12   5       82.35       65.74     13.22 o 
  -8  12   5       77.25       84.54     12.03 o 
  -6  12   5        8.36       -3.30      8.54 o 
  -4  12   5      147.02      154.47     12.73 o 
  -2  12   5      437.06      503.49     10.57 o 
   0  12   5       31.16       43.65      8.09 o 
   2  12   5        2.08        3.77      3.02 o 
   4  12   5       25.16       32.09      5.14 o 
   6  12   5      124.42      144.65     13.12 o 
  -9  13   5       27.47       34.93      9.79 o 
  -7  13   5      215.44      235.03     22.20 o 
  -5  13   5        0.89       -0.23      8.80 o 
  -3  13   5        0.52       -0.58      6.56 o 
  -1  13   5      202.94      195.00     15.67 o 
   1  13   5       45.27       50.28      8.52 o 
   3  13   5        0.39        6.21      1.98 o 
   5  13   5        9.79        8.38      7.86 o 
  -8  14   5       43.76       34.90     11.82 o 
  -6  14   5       17.99       18.04      8.66 o 
  -4  14   5      109.30      106.85     11.31 o 
  -2  14   5       22.69       17.42      5.81 o 
   0  14   5        9.38       14.75      4.68 o 
   2  14   5       30.34       24.16      6.52 o 
   4  14   5       22.12       25.11      6.00 o 
  -5  15   5        1.00        4.12      6.70 o 
  -3  15   5        7.16        8.92      4.85 o 
  -1  15   5       31.16       27.35      6.70 o 
   1  15   5       14.31       15.59      5.94 o 
 -14   0   6       24.92       13.24     12.11 o 
 -12   0   6       10.35       14.85     12.28 o 
 -10   0   6      118.97      121.44      9.37 o 
  -8   0   6      571.43      559.35     16.56 o 
  -6   0   6      130.74      124.79      8.55 o 
  -4   0   6       56.25       44.17      8.10 o 
  -2   0   6       23.16       22.34      4.06 o 
   0   0   6      238.49      240.60     10.65 o 
   2   0   6        0.24       12.19     16.21 o 
   4   0   6     2021.94     2187.53     35.77 o 
   6   0   6      114.50      113.14     10.83 o 
   8   0   6       91.44       89.21     10.22 o 
  10   0   6      192.61      205.31     14.09 o 
 -13   1   6       63.40       61.78     10.76 o 
 -11   1   6       46.54       43.14      4.96 o 
  -9   1   6       48.90       47.76      5.39 o 
  -7   1   6     2936.83     3070.12     37.41 o 
  -5   1   6      420.84      401.00      8.98 o 
  -3   1   6        0.30        1.46      3.12 o 
  -1   1   6      145.39      156.80      5.39 o 
   1   1   6       31.19       29.04      4.10 o 
   3   1   6      959.73     1028.26     16.80 o 
   5   1   6     1295.82     1385.18     28.42 o 
   7   1   6      121.61      110.25     10.17 o 
   9   1   6      136.67      153.75      9.61 o 
 -14   2   6       69.72       82.59     12.76 o 
 -12   2   6       22.34       22.95      6.55 o 
 -10   2   6       17.94       15.17      3.57 o 
  -8   2   6      569.93      570.77     12.06 o 
  -6   2   6      873.59      920.80     14.22 o 
  -4   2   6       57.57       63.63      4.74 o 
  -2   2   6      172.13      162.32      5.53 o 
   0   2   6      521.31      541.78     11.89 o 
   2   2   6      321.53      333.48     10.63 o 
   4   2   6      611.12      650.91     14.35 o 
   6   2   6      294.36      303.47      8.33 o 
   8   2   6       12.46       16.46      4.77 o 
  10   2   6      101.19      107.62      9.14 o 
 -13   3   6       90.87       87.75     13.25 o 
 -11   3   6       36.52       39.91      6.34 o 
  -9   3   6       49.95       48.65      4.78 o 
  -7   3   6      451.38      433.37      8.58 o 
  -5   3   6      307.48      300.49      6.39 o 
  -3   3   6      254.52      267.64      6.57 o 
  -1   3   6      658.14      724.26     17.30 o 
   1   3   6       43.78       45.04      6.47 o 
   3   3   6      726.38      728.03     13.34 o 
   5   3   6       27.32       30.46      5.63 o 
   7   3   6       72.33       67.85      7.86 o 
   9   3   6       69.38       51.30      7.79 o 
 -14   4   6        2.74        3.47      5.49 o 
 -12   4   6       66.40       49.76      7.10 o 
 -10   4   6       67.34       70.57      8.28 o 
  -8   4   6       31.76       24.17      4.54 o 
  -6   4   6       76.28       83.35      5.68 o 
  -4   4   6      256.45      249.56      5.67 o 
  -2   4   6      975.35     1049.61     20.95 o 
   0   4   6       82.70       95.23      7.58 o 
   2   4   6      109.03      118.61     13.20 o 
   4   4   6      626.32      660.13     18.41 o 
   6   4   6       29.84       23.87      5.24 o 
   8   4   6      160.66      161.09      9.62 o 
  10   4   6      102.09      111.09     10.07 o 
 -13   5   6       14.36       10.34      3.90 o 
 -11   5   6       81.14       68.45      8.69 o 
  -9   5   6       41.83       44.62      5.46 o 
  -7   5   6       56.86       61.29      5.41 o 
  -5   5   6      472.15      493.70      8.89 o 
  -3   5   6      630.50      673.32     16.45 o 
  -1   5   6      129.86      140.89     10.09 o 
   1   5   6      538.97      552.48     11.54 o 
   3   5   6      260.16      273.77     10.57 o 
   5   5   6       27.19       21.07      6.07 o 
   7   5   6       59.74       59.91      9.17 o 
   9   5   6       31.29       36.62      8.86 o 
 -12   6   6       27.93       21.70      4.80 o 
 -10   6   6       40.77       37.18      6.21 o 
  -8   6   6      155.68      151.54      5.26 o 
  -6   6   6      261.94      263.05      7.88 o 
  -4   6   6      379.85      372.74      9.17 o 
  -2   6   6        9.21       10.39      4.70 o 
   0   6   6      378.01      384.51     11.20 o 
   2   6   6      144.50      127.55      9.82 o 
   4   6   6        6.78        4.21      4.76 o 
   6   6   6      208.66      204.40     11.19 o 
   8   6   6      132.28      145.23     11.53 o 
 -13   7   6       19.58       20.19      6.18 o 
 -11   7   6       37.01       37.74      5.73 o 
  -9   7   6       22.93       26.57      6.34 o 
  -7   7   6      112.92      121.14     11.87 o 
  -5   7   6       43.86       49.20      7.35 o 
  -3   7   6      171.30      183.35      8.71 o 
  -1   7   6       19.23       18.96      4.24 o 
   1   7   6       34.35       31.76      7.07 o 
   3   7   6       81.36       73.26      7.20 o 
   5   7   6       30.33       20.66      5.00 o 
   7   7   6       76.94       84.34      8.88 o 
   9   7   6       58.29       58.42      7.85 o 
 -12   8   6       27.93       26.12      5.62 o 
 -10   8   6       42.65       42.72      8.42 o 
  -8   8   6        6.21       10.80      8.27 o 
  -6   8   6       27.51       17.08      6.22 o 
  -4   8   6      146.42      150.22     11.99 o 
  -2   8   6       57.57       52.30      8.44 o 
   0   8   6      144.93      139.19      9.94 o 
   2   8   6       50.48       49.91      6.56 o 
   4   8   6       60.65       53.66      6.78 o 
   6   8   6       92.10       98.51      7.70 o 
   8   8   6       76.98       75.93     14.15 o 
 -11   9   6       20.30       15.96      5.95 o 
  -9   9   6       15.85       23.02      7.45 o 
  -7   9   6       11.91       19.20      7.68 o 
  -5   9   6      273.94      280.10     11.42 o 
  -3   9   6      163.57      161.67     12.04 o 
  -1   9   6      228.39      251.23      9.63 o 
   1   9   6      901.46     1008.53     19.40 o 
   3   9   6        7.79        6.13      5.74 o 
   5   9   6       61.12       60.68      7.61 o 
   7   9   6        8.91       15.76      8.23 o 
 -10  10   6       19.69       19.40      6.22 o 
  -8  10   6       49.66       51.31      9.02 o 
  -6  10   6       41.71       44.22      6.49 o 
  -4  10   6       37.84       34.68      6.41 o 
  -2  10   6      263.03      267.47     11.74 o 
   0  10   6       37.79       37.87      6.99 o 
   2  10   6       94.74       99.29      9.38 o 
   4  10   6      135.91      134.43      9.56 o 
   6  10   6       32.24       35.94      8.80 o 
  -9  11   6       36.92       28.48      7.72 o 
  -7  11   6       44.08       58.65     16.01 o 
  -5  11   6      128.82      133.34     11.48 o 
  -3  11   6      166.90      181.48     13.80 o 
  -1  11   6      187.30      192.10     13.28 o 
   1  11   6       32.68       38.57      8.22 o 
   3  11   6       51.65       46.45      6.61 o 
   5  11   6       26.27       18.02      9.82 o 
  -8  12   6       19.38       14.11      9.23 o 
  -6  12   6        0.35        3.92      6.83 o 
  -4  12   6        8.75       11.99      4.28 o 
  -2  12   6      254.47      282.61     15.14 o 
   0  12   6      152.00      155.23     16.72 o 
   2  12   6        5.90        2.91      7.22 o 
   4  12   6        0.25        4.96      6.58 o 
  -7  13   6      101.29      118.16     14.35 o 
  -5  13   6        6.35       11.02      8.89 o 
  -3  13   6        7.02        5.48      4.38 o 
  -1  13   6       54.35       48.51      7.20 o 
   1  13   6       21.96       26.03      6.70 o 
   3  13   6       22.50       21.96      6.53 o 
  -6  14   6       11.45        7.49      5.90 o 
  -4  14   6       41.77       38.84     11.80 o 
  -2  14   6       34.21       42.92      9.19 o 
   0  14   6       13.84       22.50      6.84 o 
   2  14   6       25.04       30.31      6.83 o 
 -13   1   7       56.18       50.97     10.13 o 
 -11   1   7      109.09      107.70      9.20 o 
  -9   1   7      103.53       94.67      9.15 o 
  -7   1   7      142.75      153.11      7.90 o 
  -5   1   7      186.66      167.01      5.23 o 
  -3   1   7       40.24       34.76      4.36 o 
  -1   1   7      524.93      486.04     17.09 o 
   1   1   7       88.07       81.66      9.50 o 
   3   1   7      215.58      227.93     12.49 o 
   5   1   7      451.17      471.97     16.00 o 
   7   1   7        2.71        8.70      6.70 o 
   9   1   7        8.39       10.86      5.00 o 
 -12   2   7       50.34       60.62      6.94 o 
 -10   2   7       54.51       57.59      7.92 o 
  -8   2   7       33.58       32.65      5.14 o 
  -6   2   7       74.66       64.40      6.75 o 
  -4   2   7       19.86       18.60      3.54 o 
  -2   2   7       64.19       54.70      6.46 o 
   0   2   7      103.77       91.90      8.90 o 
   2   2   7       54.59       52.55      6.94 o 
   4   2   7      181.95      210.66     10.21 o 
   6   2   7      249.03      262.96     11.27 o 
   8   2   7      156.48      159.55     13.88 o 
 -13   3   7        0.44        0.72      9.60 o 
 -11   3   7       13.83       15.24      3.62 o 
  -9   3   7       91.27       95.00      8.44 o 
  -7   3   7      281.61      281.89      8.32 o 
  -5   3   7      122.38      128.52     12.62 o 
  -3   3   7      135.33      113.58      6.36 o 
  -1   3   7       25.02       27.71      5.54 o 
   1   3   7       38.92       43.99      6.66 o 
   3   3   7      499.97      568.89     10.20 o 
   5   3   7      124.01      125.45     10.82 o 
   7   3   7       62.08       69.07      8.98 o 
   9   3   7       31.40       27.21      5.59 o 
 -12   4   7       58.30       65.29      7.25 o 
 -10   4   7       61.52       58.16      6.08 o 
  -8   4   7       25.23       24.37      5.97 o 
  -6   4   7      150.07      142.72     10.69 o 
  -4   4   7      118.68      106.59      8.71 o 
  -2   4   7      139.33      128.54      7.17 o 
   0   4   7       72.97       67.25      6.54 o 
   2   4   7       11.90       11.99      3.65 o 
   4   4   7      223.05      226.58     13.80 o 
   6   4   7      155.62      162.36     11.48 o 
   8   4   7       53.42       40.01      6.22 o 
 -13   5   7        6.75        3.94      5.32 o 
 -11   5   7        7.13       20.72     13.98 o 
  -9   5   7       80.98       94.86      9.11 o 
  -7   5   7       36.12       33.17      6.24 o 
  -5   5   7      232.88      252.54     11.17 o 
  -3   5   7       28.49       21.30      5.63 o 
  -1   5   7        8.40        5.39      3.68 o 
   1   5   7       40.35       46.06      6.83 o 
   3   5   7       23.18       22.33      6.05 o 
   5   5   7      103.71       99.56     10.61 o 
   7   5   7       93.48       98.74      9.77 o 
 -12   6   7       11.82       11.14      5.84 o 
 -10   6   7       11.56       10.00      6.00 o 
  -8   6   7       13.03       10.76      3.60 o 
  -6   6   7       73.85       73.76      8.91 o 
  -4   6   7      229.24      246.77     11.78 o 
  -2   6   7       80.88       78.09     11.01 o 
   0   6   7       32.17       26.91      4.49 o 
   2   6   7      150.28      154.53     13.09 o 
   4   6   7       33.66       34.31      6.65 o 
   6   6   7      155.83      181.06      9.59 o 
   8   6   7       84.89       83.18      9.58 o 
 -11   7   7        3.97       13.00      5.81 o 
  -9   7   7       76.02       90.96      9.65 o 
  -7   7   7      138.66      135.55     11.33 o 
  -5   7   7       82.80       77.03      8.12 o 
  -3   7   7      328.92      330.08      8.67 o 
  -1   7   7       54.48       69.26     10.19 o 
   1   7   7       34.25       33.41      4.97 o 
   3   7   7       85.76       70.22      8.79 o 
   5   7   7      200.37      190.66      9.19 o 
   7   7   7       35.11       47.22      7.44 o 
 -10   8   7        9.87       15.77      7.82 o 
  -8   8   7        2.19        4.66      9.83 o 
  -6   8   7        7.02        1.96      3.52 o 
  -4   8   7       93.62      104.83     12.08 o 
  -2   8   7       88.51       92.45     12.35 o 
   0   8   7       17.73       27.79      6.05 o 
   2   8   7       31.21       25.92      5.32 o 
   4   8   7       18.42       20.39      4.63 o 
   6   8   7       30.88       18.55      4.84 o 
 -11   9   7        7.30       11.64     14.04 o 
  -9   9   7        5.53        4.69      5.10 o 
  -7   9   7       11.11       15.21      7.55 o 
  -5   9   7       85.51       81.48     10.25 o 
  -3   9   7      626.38      734.91     16.65 o 
  -1   9   7      240.68      263.03     13.64 o 
   1   9   7       80.66       78.90      9.75 o 
   3   9   7       86.35       72.94      8.15 o 
   5   9   7        8.05       12.79      4.27 o 
 -10  10   7        2.58        7.83      7.55 o 
  -8  10   7       29.26       34.55      9.42 o 
  -6  10   7       24.09       23.63      5.41 o 
  -4  10   7       53.98       48.44      9.20 o 
  -2  10   7       79.13       72.08     10.29 o 
   0  10   7      301.25      315.36     16.42 o 
   2  10   7       20.20       13.49      5.76 o 
   4  10   7        8.10       12.70      5.06 o 
  -9  11   7       19.86       15.00      4.74 o 
  -7  11   7        2.47       13.87      7.02 o 
  -5  11   7       25.67       26.01      6.30 o 
  -3  11   7      134.10      118.64     14.02 o 
  -1  11   7       71.01       62.85      9.80 o 
   1  11   7       41.13       39.91      6.25 o 
   3  11   7        7.78        7.31      5.24 o 
  -6  12   7       28.96       30.80      7.65 o 
  -4  12   7       73.88       57.57      9.78 o 
  -2  12   7       68.51       71.88     16.99 o 
   0  12   7       10.67       15.67      7.69 o 
   2  12   7       25.67       19.56      7.49 o 
  -5  13   7       23.76       17.22      5.76 o 
  -3  13   7       18.93       15.20      6.00 o 
  -1  13   7       20.85       14.91      6.01 o 
 -10   0   8      204.57      214.96     10.96 o 
  -8   0   8      310.55      313.39     11.08 o 
  -6   0   8       88.20       80.40      5.89 o 
  -4   0   8      117.34      102.87      9.28 o 
  -2   0   8        5.32        6.06      8.41 o 
   0   0   8      396.10      384.30     15.88 o 
   2   0   8      422.62      469.27     17.84 o 
   4   0   8       19.21       23.81      7.90 o 
   6   0   8       30.09       26.27     10.05 o 
 -11   1   8        0.16       -1.05      4.54 o 
  -9   1   8      306.03      282.96     17.68 o 
  -7   1   8       24.12       19.96      8.51 o 
  -5   1   8       31.23       30.37      5.40 o 
  -3   1   8        1.57        1.56      3.32 o 
  -1   1   8       53.05       55.67      7.61 o 
   1   1   8       21.86       24.72      6.96 o 
   3   1   8      552.44      609.84     18.88 o 
   5   1   8       69.17       61.64      8.72 o 
   7   1   8       57.27       50.44      7.27 o 
 -12   2   8       11.37        3.08      7.87 o 
 -10   2   8      129.09      124.68      8.47 o 
  -8   2   8       40.97       35.76      6.15 o 
  -6   2   8       24.61       25.35      4.96 o 
  -4   2   8       76.44       70.36      8.50 o 
  -2   2   8       23.16       24.68      4.31 o 
   0   2   8       60.83       57.82      8.36 o 
   2   2   8      238.69      255.26     13.55 o 
   4   2   8        8.04        2.69      5.78 o 
   6   2   8        2.18        2.35      4.88 o 
 -11   3   8       28.08       29.08      7.17 o 
  -9   3   8       44.30       49.79      7.63 o 
  -7   3   8        4.95        2.93      3.63 o 
  -5   3   8       12.92       10.52      4.48 o 
  -3   3   8      399.48      379.03     10.31 o 
  -1   3   8       11.05       10.98      4.90 o 
   1   3   8      118.20      110.02      8.32 o 
   3   3   8        1.78        6.72      6.16 o 
   5   3   8       17.66       16.88      4.26 o 
   7   3   8       54.67       42.38      7.55 o 
 -12   4   8       14.51       13.10      5.51 o 
 -10   4   8       60.60       59.73     14.30 o 
  -8   4   8       10.30       10.86      4.77 o 
  -6   4   8        5.56        8.76      3.71 o 
  -4   4   8       58.29       57.35      7.46 o 
  -2   4   8       48.57       38.12      7.78 o 
   0   4   8       69.11       72.76      8.03 o 
   2   4   8       42.45       32.41      5.14 o 
   4   4   8        8.16       10.81      4.49 o 
   6   4   8        2.35       11.13      3.35 o 
 -11   5   8        9.73        7.71      5.53 o 
  -9   5   8        6.78        7.67      4.77 o 
  -7   5   8        4.49        4.33      3.61 o 
  -5   5   8      165.43      166.52      8.64 o 
  -3   5   8       31.24       39.18      7.17 o 
  -1   5   8       16.02       12.89      5.11 o 
   1   5   8      175.21      188.24      8.21 o 
   3   5   8      146.71      154.45     16.18 o 
   5   5   8        6.04        8.77      3.53 o 
 -10   6   8        3.54        8.42     12.81 o 
  -8   6   8       67.04       65.82     10.24 o 
  -6   6   8       14.77       17.19      6.07 o 
  -4   6   8       45.70       43.33      8.80 o 
  -2   6   8       43.03       41.28      9.07 o 
   0   6   8       40.66       41.05      8.85 o 
   2   6   8       38.50       43.50      6.56 o 
   4   6   8       25.29       29.93      6.33 o 
   6   6   8        2.21        1.80      3.17 o 
  -9   7   8      125.61      140.67     11.16 o 
  -7   7   8       36.65       41.50      8.42 o 
  -5   7   8       49.67       47.75      7.09 o 
  -3   7   8       56.29       64.23      7.70 o 
  -1   7   8        4.81       -4.27      7.59 o 
   1   7   8      118.52      125.90     12.73 o 
   3   7   8       15.13       10.98      4.06 o 
   5   7   8       57.74       57.68      9.18 o 
 -10   8   8        3.37        3.22      6.69 o 
  -8   8   8       18.96       20.47      5.47 o 
  -6   8   8        3.99        4.37      5.12 o 
  -4   8   8       37.13       35.02      6.54 o 
  -2   8   8      117.64      115.40     13.42 o 
   0   8   8        8.76       13.19      6.51 o 
   2   8   8       69.82       72.91     13.57 o 
   4   8   8        8.82       12.96      4.06 o 
  -9   9   8        0.35       10.65      6.15 o 
  -7   9   8        7.98        3.43      6.62 o 
  -5   9   8      140.07      153.67     22.97 o 
  -3   9   8      106.84       86.81     11.24 o 
  -1   9   8       26.66       28.16      7.64 o 
   1   9   8       16.13        7.00      7.30 o 
   3   9   8        3.52        7.99      5.62 o 
  -6  10   8       40.44       37.83      9.56 o 
  -4  10   8       51.54       41.33      7.29 o 
  -2  10   8      119.01      126.10     12.64 o 
   0  10   8       63.32       39.41      8.93 o 
   2  10   8       31.82       30.15      7.70 o 
  -5  11   8       66.56       58.37      9.28 o 
  -3  11   8       59.81       52.64      9.83 o 
  -1  11   8       57.44       38.37      7.61 o 
 -11   1   9        0.76       12.88      9.15 o 
  -9   1   9       45.94       46.69      9.19 o 
  -7   1   9       17.22       29.47     14.15 o 
  -5   1   9       11.89       11.85      4.61 o 
  -3   1   9       74.75       59.04      8.93 o 
  -1   1   9       25.53       18.27      5.61 o 
   1   1   9       75.32       72.87     10.39 o 
   3   1   9       17.99       21.87      5.67 o 
   5   1   9        9.56       14.81      4.33 o 
 -10   2   9      150.24      171.67     13.98 o 
  -8   2   9       12.06       33.46      9.48 o 
  -6   2   9       23.80       25.03      9.45 o 
  -4   2   9       16.56        5.86      6.67 o 
  -2   2   9       41.79       30.63      8.73 o 
   0   2   9        1.53        0.99      4.34 o 
   2   2   9      267.45      279.00     12.70 o 
   4   2   9        4.60        5.78      4.49 o 
  -9   3   9       30.50       26.44      5.93 o 
  -7   3   9       12.60        6.25      3.97 o 
  -5   3   9       28.81       27.08      8.27 o 
  -3   3   9       42.38       34.38      8.44 o 
  -1   3   9       31.05       27.61      7.71 o 
   1   3   9       70.80       58.34     11.74 o 
   3   3   9       15.10       11.90      4.64 o 
 -10   4   9        7.48        4.81      4.16 o 
  -8   4   9       10.27       12.82      4.22 o 
  -6   4   9       22.23       16.28      5.89 o 
  -4   4   9        4.14       18.89      8.41 o 
  -2   4   9        2.43       -1.89      8.35 o 
   0   4   9       14.78       18.21     10.46 o 
   2   4   9       41.74       33.37      7.10 o 
   4   4   9        0.53       -1.44      4.45 o 
  -9   5   9       17.30       11.53      5.18 o 
  -7   5   9        0.72        2.53      3.51 o 
  -5   5   9       36.31       38.62      7.45 o 
  -3   5   9        0.01       -5.11      5.11 o 
  -1   5   9       41.99       43.61     14.93 o 
   1   5   9       35.72       29.11      7.65 o 
   3   5   9       63.08       48.97      9.61 o 
  -8   6   9       27.13       21.30      5.00 o 
  -6   6   9        0.25       -0.31      3.65 o 
  -4   6   9       20.94       21.63      5.25 o 
  -2   6   9       70.82       62.64      9.20 o 
   0   6   9       62.51       73.59     11.46 o 
   2   6   9       66.42       60.42     10.49 o 
  -7   7   9       13.45       17.19      4.84 o 
  -5   7   9        8.15        7.23      4.92 o 
  -3   7   9       30.48       25.32      6.29 o 
  -1   7   9        1.31        7.85      5.21 o 
   1   7   9        4.95        9.95      6.22 o 
  -6   8   9       27.03       36.87      8.57 o 
  -4   8   9       31.99       18.30      4.89 o 
  -2   8   9       24.86       28.24      6.76 o 
   0   8   9       41.20       32.68      6.31 o 
  -3   9   9       23.58       15.30      5.78 o 
  -1   9   9       73.99       96.82     14.47 o 
  -8   0  10       79.73       74.31     14.20 o 
  -6   0  10       20.40       52.44     13.76 o 
  -4   0  10       10.30        9.78      6.91 o 
  -2   0  10       17.03       26.00     13.10 o 
   0   0  10      411.78      466.37     15.45 o 
  -7   1  10        0.84       25.92     10.15 o 
  -5   1  10        6.96        7.59     13.85 o 
  -3   1  10        0.51        5.02      7.54 o 
  -1   1  10       39.96       36.19     10.36 o 
   1   1  10       68.03       43.84      9.04 o 
  -6   2  10       25.02       16.47      7.98 o 
  -4   2  10       35.48       22.34      9.98 o 
  -2   2  10        3.46       14.37      5.40 o 
   0   2  10       58.10       61.27     11.11 o 
  -7   3  10       36.66       25.08     14.58 o 
  -5   3  10       58.99       38.03     12.54 o 
  -3   3  10        2.58        9.15      6.23 o 
  -1   3  10       45.01       41.39      9.32 o 
  -6   4  10       33.08       25.64     10.21 o 
  -4   4  10        1.11        2.69      4.06 o 
  -2   4  10        3.41       12.05      8.24 o 
  -5   5  10       59.49       57.37      9.79 o 
  -3   5  10       26.08       33.90      8.09 o 
                                                 
